# Supplementary material for: Spatial cellular order underlies locally-confined mechanisms of immune resistance in oropharyngeal cancer
Source: Nat Commun. 2026 Jun 13;17:7512. doi: 10.1038/s41467-026-74318-z (PMC13408450; doi:10.1038/s41467-026-74318-z)
Supplement: Supplementary file 3 — Supplementary Dataset 1 [file 41467_2026_74318_MOESM3_ESM.xlsx]

## Sheet: xenium-genes
hgnc_symbol	ensembl_id
CD79A	ENSG00000105369
IGHA1	ENSG00000282633,ENSG00000211895
IGHA2	ENSG00000276173,ENSG00000211890
IGHG1	ENSG00000277633,ENSG00000211896
IGHG3	ENSG00000282184,ENSG00000211897
SEC11C	ENSG00000166562
RRBP1	ENSG00000125844
SSR3	ENSG00000114850
FCER2	ENSG00000104921
FOXP1	ENSG00000114861
IL4R	ENSG00000077238
EGR3	ENSG00000179388
EGR2	ENSG00000122877
ARL5B	ENSG00000165997
SOX5	ENSG00000134532
ITGAX	ENSG00000140678
FCRL4	ENSG00000163518
RGS13	ENSG00000127074
MEF2B	ENSG00000213999
LMO2	ENSG00000135363
NEIL1	ENSG00000140398
SULF2	ENSG00000196562
LILRA4	ENSG00000276798,ENSG00000274185,ENSG00000277092,ENSG00000239961
CSF2RA	ENSG00000198223
IFNG	ENSG00000111537
IFNA1	ENSG00000197919
IFNB1	ENSG00000171855
CXCL2	ENSG00000081041
CXCL8	ENSG00000169429
CXCL9	ENSG00000138755
CXCL10	ENSG00000169245
CXCL11	ENSG00000169248
CSF1	ENSG00000184371
CSF3	ENSG00000108342
VEGFA	ENSG00000112715
TGFB1	ENSG00000105329
TNF	ENSG00000228978,ENSG00000204490,ENSG00000223952,ENSG00000228849,ENSG00000228321,ENSG00000230108,ENSG00000206439,ENSG00000232810
CCL20	ENSG00000115009
VWF	ENSG00000110799
ENG	ENSG00000106991
SPARCL1	ENSG00000152583
HSPG2	ENSG00000142798
IGFBP7	ENSG00000163453
ICAM1	ENSG00000090339
KDR	NA
KRT15	ENSG00000171346
KRT17	ENSG00000128422
KRT19	ENSG00000171345
EPCAM	ENSG00000119888
HLA-A	ENSG00000227715,ENSG00000206505,ENSG00000223980,ENSG00000224320,ENSG00000229215,ENSG00000231834,ENSG00000235657,ENSG00000206503
HLA-B	ENSG00000206450,ENSG00000228964,ENSG00000224608,ENSG00000232126,ENSG00000223532,ENSG00000234745
HLA-C	ENSG00000206435,ENSG00000237022,ENSG00000206452,ENSG00000225691,ENSG00000228299,ENSG00000233841,ENSG00000204525
HLA-E	ENSG00000206493,ENSG00000225201,ENSG00000236632,ENSG00000230254,ENSG00000229252,ENSG00000233904,ENSG00000204592
HLA-F	ENSG00000234487,ENSG00000237508,ENSG00000235220,ENSG00000229698,ENSG00000206509,ENSG00000137403,ENSG00000204642
HLA-G	ENSG00000233095,ENSG00000276051,ENSG00000235680,ENSG00000230413,ENSG00000235346,ENSG00000237216,ENSG00000206506,ENSG00000204632
IRF1	ENSG00000125347
IRF2	ENSG00000168310
IRF3	ENSG00000126456
IRF4	ENSG00000137265
IRF5	ENSG00000128604
IRF6	ENSG00000117595
IRF7	ENSG00000276561,ENSG00000185507
IRF8	ENSG00000140968
IRF9	ENSG00000285048,ENSG00000213928
HLA-DRB1	ENSG00000228080,ENSG00000229074,ENSG00000236884,ENSG00000206306,ENSG00000206240,ENSG00000196126
HLA-DPB1	ENSG00000236693,ENSG00000230708,ENSG00000226826,ENSG00000229295,ENSG00000215048,ENSG00000230763,ENSG00000237710,ENSG00000223865
HLA-DQA1	ENSG00000236418,ENSG00000225890,ENSG00000232062,ENSG00000228284,ENSG00000206305,ENSG00000196735
TAP1	ENSG00000232367,ENSG00000227816,ENSG00000226173,ENSG00000224748,ENSG00000230705,ENSG00000224212,ENSG00000206297,ENSG00000168394
TAP2	ENSG00000232326,ENSG00000225967,ENSG00000206235,ENSG00000223481,ENSG00000228582,ENSG00000206299,ENSG00000237599,ENSG00000204267
TAPBP	ENSG00000206281,ENSG00000236490,ENSG00000112493,ENSG00000206208,ENSG00000231925
B2M	ENSG00000273686,ENSG00000166710
CALR	ENSG00000179218
CANX	ENSG00000283777,ENSG00000127022
NLRC5	ENSG00000140853
PDIA3	ENSG00000167004
PSMB9	ENSG00000239836,ENSG00000243958,ENSG00000243594,ENSG00000242711,ENSG00000240508,ENSG00000240118,ENSG00000243067,ENSG00000240065
PSMB8	ENSG00000230669,ENSG00000231631,ENSG00000206298,ENSG00000236443,ENSG00000235715,ENSG00000230034,ENSG00000226201,ENSG00000204264
JAK1	ENSG00000162434
JAK2	ENSG00000096968
STAT1	ENSG00000115415
STAT3	ENSG00000168610
IFNGR1	ENSG00000027697
IFNGR2	ENSG00000262795,ENSG00000159128
CD274	ENSG00000120217
PDCD1LG2	ENSG00000197646
CDH1	ENSG00000039068
TMEM173	ENSG00000288243,ENSG00000184584
CGAS	ENSG00000164430
HMGB1	ENSG00000189403
HMGB2	ENSG00000164104
CA9	ENSG00000107159
HIF1A	ENSG00000100644
HIF3A	ENSG00000124440
EGLN1	ENSG00000135766
EGLN2	ENSG00000269858
EGLN3	ENSG00000129521
LOX	ENSG00000113083
SLC2A1	ENSG00000117394
NT5E	ENSG00000135318
CTNNB1	ENSG00000168036
BID	ENSG00000015475
BAD	ENSG00000002330
BAX	ENSG00000087088
CASP3	ENSG00000164305
CDKN2A	ENSG00000147889
CDKN1A	ENSG00000124762
CDKN2B	ENSG00000147883
GLS	ENSG00000115419
GLS2	ENSG00000135423
GLUD1	ENSG00000148672
GLUL	ENSG00000135821
OAT	ENSG00000065154
HK1	ENSG00000156515
HK2	ENSG00000159399
PFKFB1	ENSG00000158571
PFKFB2	ENSG00000123836
PFKFB3	ENSG00000170525
PFKFB4	ENSG00000114268
PKM	ENSG00000067225
PGK1	ENSG00000102144
PGK2	ENSG00000170950
FOS	ENSG00000170345
SERPINE1	ENSG00000106366
SMAD7	ENSG00000101665
SNAI1	ENSG00000124216
SNAI2	ENSG00000019549
TWIST1	ENSG00000122691
VIM	ENSG00000026025
ZEB1	ENSG00000148516
APOBEC2	ENSG00000124701
APOBEC3A	ENSG00000262156,ENSG00000128383
APOBEC3B	ENSG00000179750
APOBEC3C	ENSG00000244509
SOX2	ENSG00000181449
POU5F1	ENSG00000206454,ENSG00000237582,ENSG00000229094,ENSG00000230336,ENSG00000235068,ENSG00000233911,ENSG00000204531
KLF4	ENSG00000136826
ALDH1A1	ENSG00000165092
PROM1	ENSG00000007062
ALCAM	ENSG00000170017
BMI1	ENSG00000168283
NDRG1	ENSG00000104419
IFIT3	ENSG00000119917
LAMC2	ENSG00000058085
PLAU	ENSG00000122861
EMP3	ENSG00000142227
TNFRSF12A	ENSG00000006327
EGFR	NA
IGF1R	NA
MET	NA
COL1A1	ENSG00000108821
DCN	ENSG00000011465
SFRP2	ENSG00000145423
HPV-16-E2	NA
HPV-16-E4	NA
HPV16-E6	NA
HPV16-E7	NA
HPV-11-E2	NA
HPV11-E4	NA
HPV11-E5gamma	NA
HPV11-E6	NA
HPV11-E7	NA
HPV6-E2	NA
HPV6-E4	NA
HPV6-E5gamma	NA
HPV6-E6	NA
HPV6-E7	NA
HPV16-E5alpha	NA
TFPI	ENSG00000003436
GNG11	ENSG00000127920
ECSCR	ENSG00000288297,ENSG00000249751
EGFL7	ENSG00000172889
TPSAB1	ENSG00000172236
TPSB2	ENSG00000197253
CPA3	ENSG00000163751
GATA2	ENSG00000179348
ITGAM	ENSG00000169896
FUT4	ENSG00000196371
CD14	ENSG00000170458
IL1B	ENSG00000125538
LYZ	ENSG00000090382
G0S2	ENSG00000123689
CXCR2	ENSG00000180871
S100A8	ENSG00000143546
S100A9	ENSG00000163220
CSF3R	ENSG00000119535
OLR1	ENSG00000173391
CD300E	ENSG00000186407
MAFB	ENSG00000204103
CSF1R	ENSG00000182578
MSR1	ENSG00000038945
TREM2	ENSG00000095970
PACSIN1	ENSG00000124507
TCF4	ENSG00000196628
IL3RA	ENSG00000185291
SEMA4D	ENSG00000187764
IFNAR1	ENSG00000142166
IFNAR2	ENSG00000159110
CD68	ENSG00000129226
IDO1	ENSG00000131203
MRC1	ENSG00000260314
CD163	ENSG00000177575
IL6	ENSG00000136244
CCL17	ENSG00000102970
CCL22	ENSG00000102962
ALOX15	ENSG00000161905
ARG1	ENSG00000118520
NOS2	ENSG00000007171
C1QA	ENSG00000173372
HES1	ENSG00000114315
FABP5	ENSG00000164687
APOE	ENSG00000130203
CD80	ENSG00000121594
CD86	ENSG00000114013
RGS5	ENSG00000143248
TAGLN	ENSG00000149591
SPARC	ENSG00000113140
CALD1	ENSG00000122786
MYL9	ENSG00000101335
CD3E	ENSG00000198851
CD3D	ENSG00000167286
CD8A	ENSG00000153563
CD4	ENSG00000010610
FOXP3	ENSG00000049768
IL2RA	ENSG00000134460
MCM5	ENSG00000100297
MKI67	ENSG00000148773
TOP2A	ENSG00000131747
GZMA	ENSG00000145649
GZMB	ENSG00000100453
GZMK	ENSG00000113088
PRF1	ENSG00000180644
PDCD1	ENSG00000276977,ENSG00000188389
CTLA4	ENSG00000163599
HAVCR2	ENSG00000135077
LAG3	ENSG00000089692
TIGIT	ENSG00000181847
TOX	ENSG00000198846
ENTPD1	ENSG00000138185
ITGAE	ENSG00000083457
CD69	ENSG00000110848
CXCL13	ENSG00000156234
CXCR4	ENSG00000121966
CXCR3	ENSG00000186810
CCR7	ENSG00000126353
IL7R	ENSG00000168685
TCF7	ENSG00000081059
SELL	ENSG00000188404
TNFRSF9	ENSG00000049249
S1PR1	ENSG00000170989
ITGA1	ENSG00000213949
ITGA2	ENSG00000164171
CD44	ENSG00000026508
EOMES	ENSG00000163508
TBX21	ENSG00000073861
KLF2	ENSG00000127528
ZNF683	ENSG00000176083
PRDM1	ENSG00000057657
RUNX3	ENSG00000020633
TGFBR1	ENSG00000106799
TGFBR2	ENSG00000163513
STAT4	ENSG00000138378
GATA3	ENSG00000107485
STAT6	ENSG00000166888
IL4	ENSG00000113520
IL10	ENSG00000136634
IL12A	ENSG00000168811
PTPN11	ENSG00000179295
TFRC	ENSG00000072274
VCAM1	ENSG00000162692
LEF1	ENSG00000138795
CD38	ENSG00000004468
IL4I1	ENSG00000104951
TRAV1-2	ENSG00000256553
ZBTB16	ENSG00000109906
KLRB1	ENSG00000111796
KLRK1	ENSG00000213809
KLRC1	ENSG00000134545
NCAM1	ENSG00000149294
B3GAT1	ENSG00000109956
FCGR3A	ENSG00000203747
KLRF1	ENSG00000150045
GNLY	ENSG00000115523
NKG7	ENSG00000105374
HSPA1A	ENSG00000237724,ENSG00000234475,ENSG00000235941,ENSG00000215328,ENSG00000204389
HSPA1B	ENSG00000232804,ENSG00000231555,ENSG00000224501,ENSG00000212866,ENSG00000204388
EGR1	ENSG00000120738
KLRC2	ENSG00000205809
HOPX	ENSG00000171476
KLRG1	ENSG00000139187
CD28	ENSG00000178562
KLF3	ENSG00000109787
DKK3	ENSG00000050165
LGALS1	ENSG00000100097
CCR6	ENSG00000112486
GINS2	ENSG00000131153
IL2	ENSG00000109471
PTPN6	ENSG00000111679
