# Supplementary material for: Spatial cellular order underlies locally-confined mechanisms of immune resistance in oropharyngeal cancer
Source: Nat Commun. 2026 Jun 13;17:7512. doi: 10.1038/s41467-026-74318-z (PMC13408450; doi:10.1038/s41467-026-74318-z)
Supplement: Supplementary file 6 — Source data [file 41467_2026_74318_MOESM6_ESM.xlsx]

## Sheet: Figure1fgjk
cell_id	x	y	sample_id	compartment	prol_ind	is_malig
s3A-aaadnggj-1	1663.03	2385.19	NCI_3	stroma	not_prol	non-malignant
s3A-aaaenijn-1	1651.02	2395.99	NCI_3	stroma	not_prol	non-malignant
s3A-aaaflaag-1	1665.9	2402.06	NCI_3	stroma	not_prol	non-malignant
s3A-aaalnofo-1	1653.34	2404.85	NCI_3	stroma	not_prol	non-malignant
s3A-aaankmfn-1	1642.12	2403.5	NCI_3	stroma	not_prol	non-malignant
s3A-aaapkafj-1	1638.79	2407.39	NCI_3	stroma	not_prol	non-malignant
s3A-aabjmkcd-1	1654.06	2411.14	NCI_3	stroma	not_prol	non-malignant
s3A-aablcjae-1	1641.13	2412.86	NCI_3	stroma	not_prol	non-malignant
s3A-aabldchh-1	1666.64	2411.29	NCI_3	stroma	not_prol	non-malignant
s3A-aabljihp-1	1658.2	2413.64	NCI_3	stroma	not_prol	non-malignant
s3A-aabllbad-1	1664.62	2417.34	NCI_3	stroma	not_prol	non-malignant
s3A-aabmbkme-1	1659.11	2419.84	NCI_3	stroma	not_prol	non-malignant
s3A-aabmlnad-1	1670.96	2421.35	NCI_3	stroma	not_prol	non-malignant
s3A-aaccgbdk-1	1656.8	2423.18	NCI_3	stroma	not_prol	non-malignant
s3A-aachlccm-1	1651.07	2422.56	NCI_3	stroma	not_prol	non-malignant
s3A-aackgfpo-1	1644.73	2422.68	NCI_3	stroma	not_prol	non-malignant
s3A-aadaldnc-1	1667.84	2426.81	NCI_3	stroma	not_prol	non-malignant
s3A-aadbgnmf-1	1657.94	2427.79	NCI_3	stroma	not_prol	non-malignant
s3A-aadcjdmd-1	1642.55	2433.1	NCI_3	stroma	not_prol	non-malignant
s3A-aadehdad-1	1651.22	2431.72	NCI_3	stroma	not_prol	non-malignant
s3A-aadjhofc-1	1660.7	2432.49	NCI_3	stroma	not_prol	non-malignant
s3A-aadjmjkj-1	1667.74	2435.21	NCI_3	stroma	not_prol	non-malignant
s3A-aadkgpbc-1	1660.55	2439.61	NCI_3	stroma	not_prol	non-malignant
s3A-aadkkoop-1	1650.1	2440.34	NCI_3	stroma	not_prol	non-malignant
s3A-aadmejac-1	1668.01	2441.64	NCI_3	stroma	not_prol	non-malignant
s3A-aadnfoka-1	1669.27	2447.06	NCI_3	stroma	not_prol	non-malignant
s3A-aadnnnda-1	1649.79	2450.25	NCI_3	stroma	not_prol	non-malignant
s3A-aadokjid-1	1667.18	2456.59	NCI_3	stroma	not_prol	non-malignant
s3A-aaebiopf-1	1656.33	2460.96	NCI_3	stroma	not_prol	non-malignant
s3A-aaegpapb-1	1671.64	2468.95	NCI_3	stroma	not_prol	non-malignant
s3A-aaejhnae-1	1645.31	2469.33	NCI_3	stroma	not_prol	non-malignant
s3A-aaekjnoh-1	1653.63	2471.99	NCI_3	stroma	not_prol	non-malignant
s3A-aaelfbmi-1	1668.34	2473.24	NCI_3	stroma	not_prol	non-malignant
s3A-aaenojik-1	1656.66	2478.5	NCI_3	stroma	not_prol	non-malignant
s3A-aaeodolf-1	1670.45	2478.68	NCI_3	stroma	not_prol	non-malignant
s3A-aaepghmm-1	1664.76	2484.24	NCI_3	stroma	not_prol	non-malignant
s3A-aaepoopi-1	1649.03	2485.04	NCI_3	stroma	not_prol	non-malignant
s3A-aafefddi-1	1657.02	2487.6	NCI_3	stroma	not_prol	non-malignant
s3A-aaffibne-1	1672.62	2489.26	NCI_3	stroma	not_prol	non-malignant
s3A-aafgopnk-1	1649.66	2494.04	NCI_3	stroma	not_prol	non-malignant
s3A-aafilkmh-1	1662.68	2495.06	NCI_3	stroma	not_prol	non-malignant
s3A-aafkcnbf-1	1655.66	2498.13	NCI_3	stroma	not_prol	non-malignant
s3A-aaflafgc-1	1659.33	2504.6	NCI_3	stroma	not_prol	non-malignant
s3A-aagalhfk-1	1650.29	2505.61	NCI_3	stroma	not_prol	non-malignant
s3A-aagclmgi-1	1666.98	2506.95	NCI_3	stroma	not_prol	non-malignant
s3A-aagiahnc-1	1654.93	2511.48	NCI_3	stroma	not_prol	non-malignant
s3A-aaglogon-1	1640.67	2510.41	NCI_3	stroma	not_prol	non-malignant
s3A-aagmclnk-1	1650.25	2516.22	NCI_3	stroma	not_prol	non-malignant
s3A-aagmffim-1	1672.66	2515.81	NCI_3	stroma	not_prol	non-malignant
s3A-aagmkpgl-1	1660.36	2518.41	NCI_3	stroma	not_prol	non-malignant
s3A-aahbffda-1	1648.93	2522.3	NCI_3	stroma	not_prol	non-malignant
s3A-aahbllod-1	1664.76	2525.72	NCI_3	stroma	not_prol	non-malignant
s3A-aahfpcgd-1	1656.79	2534.62	NCI_3	stroma	not_prol	non-malignant
s3A-aahgccof-1	1667.53	2533.06	NCI_3	stroma	not_prol	non-malignant
s3A-aahhoooo-1	1631.45	2538.25	NCI_3	stroma	not_prol	non-malignant
s3A-aahjmpgm-1	1648.99	2544.46	NCI_3	stroma	not_prol	non-malignant
s3A-aahjoopa-1	1661.74	2544.48	NCI_3	stroma	not_prol	non-malignant
s3A-aahlbknf-1	1659.66	2552.99	NCI_3	stroma	not_prol	non-malignant
s3A-aahlddhl-1	1670.18	2556.2	NCI_3	stroma	not_prol	non-malignant
s3A-aahmehme-1	1632.84	2556.85	NCI_3	stroma	not_prol	non-malignant
s3A-aahmmpnf-1	858.099	2544.58	NCI_3	parenchyma	not_prol	non-malignant
s3A-aahncbmd-1	1509.41	1690.71	NCI_3	stroma	not_prol	non-malignant
s3A-aahnnbhi-1	828.002	2503.99	NCI_3	intermediate	not_prol	non-malignant
s3A-aahpihnn-1	832.636	2463.58	NCI_3	intermediate	not_prol	non-malignant
s3A-aahplilp-1	836.834	2451.91	NCI_3	intermediate	not_prol	non-malignant
s3A-aaibdhoj-1	836.683	2524.79	NCI_3	parenchyma	not_prol	non-malignant
s3A-aaicikpj-1	837.983	2443.53	NCI_3	intermediate	not_prol	non-malignant
s3A-aaidlknn-1	821.5	2543.61	NCI_3	parenchyma	not_prol	non-malignant
s3A-aaikdpia-1	855.707	2435.13	NCI_3	intermediate	not_prol	non-malignant
s3A-aaipfcbh-1	1022.23	2552.2	NCI_3	stroma	not_prol	non-malignant
s3A-aaipklpc-1	983.702	2543.49	NCI_3	intermediate	not_prol	non-malignant
s3A-aajbkloj-1	926.087	2543.46	NCI_3	intermediate	not_prol	non-malignant
s3A-aajefdjl-1	1216.33	2540.5	NCI_3	stroma	not_prol	non-malignant
s3A-aajejkjl-1	908.313	2549.84	NCI_3	parenchyma	not_prol	non-malignant
s3A-aajfioja-1	944.844	2528.85	NCI_3	intermediate	not_prol	non-malignant
s3A-aajgmnjh-1	1041.93	2540.01	NCI_3	stroma	not_prol	non-malignant
s3A-aajheefn-1	1082.08	2550.81	NCI_3	stroma	not_prol	non-malignant
s3A-aajigocb-1	1169.19	2529.25	NCI_3	stroma	not_prol	non-malignant
s3A-aajkobap-1	1163.95	2544.11	NCI_3	stroma	not_prol	non-malignant
s3A-aajoandh-1	1181.44	2551.67	NCI_3	stroma	not_prol	non-malignant
s3A-aakakmbf-1	1187.78	2547.3	NCI_3	stroma	not_prol	non-malignant
s3A-aakdieim-1	1203.68	2547.08	NCI_3	stroma	not_prol	non-malignant
s3A-aakdjnck-1	1193.15	2543.2	NCI_3	stroma	not_prol	non-malignant
s3A-aakdpnid-1	1202.36	2556.48	NCI_3	stroma	not_prol	non-malignant
s3A-aakggmbi-1	1197.72	2553.07	NCI_3	stroma	not_prol	non-malignant
s3A-aakgjhom-1	1197	2534.35	NCI_3	stroma	not_prol	non-malignant
s3A-aakibhbd-1	1526.91	2541.95	NCI_3	stroma	not_prol	non-malignant
s3A-aakjihme-1	1510.18	2534.93	NCI_3	stroma	not_prol	non-malignant
s3A-aaknmnnh-1	1592.95	2550.13	NCI_3	stroma	not_prol	non-malignant
s3A-aalbojje-1	1234.47	2533.62	NCI_3	stroma	not_prol	non-malignant
s3A-aalcfneg-1	1241.78	2536.71	NCI_3	stroma	not_prol	non-malignant
s3A-aaldjeji-1	1249.07	2549.22	NCI_3	stroma	not_prol	non-malignant
s3A-aalleneb-1	1263	2553.83	NCI_3	stroma	not_prol	non-malignant
s3A-aalmedfl-1	1267.53	2537.36	NCI_3	stroma	not_prol	non-malignant
s3A-aalmglco-1	1280.46	2549.9	NCI_3	stroma	not_prol	non-malignant
s3A-aalnhiom-1	1283.05	2537.04	NCI_3	stroma	not_prol	non-malignant
s3A-aalnlcgi-1	1294.31	2540.02	NCI_3	stroma	not_prol	non-malignant
s3A-aalpcbfb-1	1305.24	2552.34	NCI_3	stroma	not_prol	non-malignant
s3A-aamejcda-1	1313.9	2537.06	NCI_3	stroma	not_prol	non-malignant
s3A-aamenngp-1	906.75	2527.32	NCI_3	parenchyma	not_prol	non-malignant
s3A-aamilnda-1	885.648	2538.03	NCI_3	parenchyma	not_prol	non-malignant
s3A-aamjifkc-1	1004.44	2538.86	NCI_3	stroma	not_prol	non-malignant
s3A-aamkekbm-1	1032.46	2527.17	NCI_3	stroma	not_prol	non-malignant
s3A-aampcpbo-1	1015.15	2540.93	NCI_3	stroma	not_prol	non-malignant
s3A-aampemje-1	1326.13	2550.36	NCI_3	stroma	not_prol	non-malignant
s3A-aamppcfp-1	1049.56	2532.63	NCI_3	stroma	not_prol	non-malignant
s3A-aanaamao-1	1586.78	2535.39	NCI_3	stroma	not_prol	non-malignant
s3A-aangjmke-1	1339.62	2537.68	NCI_3	stroma	not_prol	non-malignant
s3A-aangknmf-1	1355.69	2527.66	NCI_3	stroma	not_prol	non-malignant
s3A-aanieahp-1	1347.06	2552.79	NCI_3	stroma	not_prol	non-malignant
s3A-aanjhoeh-1	1364.31	2537.44	NCI_3	stroma	not_prol	non-malignant
s3A-aanlcikd-1	1380.58	2549.7	NCI_3	stroma	not_prol	non-malignant
s3A-aanpbgji-1	1395.49	2534.22	NCI_3	stroma	not_prol	non-malignant
s3A-aaofjjhd-1	1418.48	2538.73	NCI_3	stroma	not_prol	non-malignant
s3A-aaogabgo-1	1415.77	2527.18	NCI_3	stroma	not_prol	non-malignant
s3A-aaojehbk-1	1400.11	2553.63	NCI_3	stroma	not_prol	non-malignant
s3A-aaojkojo-1	1416.43	2550.88	NCI_3	stroma	not_prol	non-malignant
s3A-aaonlhai-1	1430.14	2551.27	NCI_3	stroma	not_prol	non-malignant
s3A-aapeohfh-1	1437.82	2530.93	NCI_3	stroma	not_prol	non-malignant
s3A-aapmojfc-1	1457.17	2544.24	NCI_3	stroma	not_prol	non-malignant
s3A-ababapai-1	1469.41	2559.92	NCI_3	stroma	not_prol	non-malignant
s3A-abadgijb-1	1442.17	2543.63	NCI_3	stroma	not_prol	non-malignant
s3A-abahggin-1	1474.68	2533.06	NCI_3	stroma	not_prol	non-malignant
s3A-abalcfnb-1	1459.67	2532.57	NCI_3	stroma	not_prol	non-malignant
s3A-abalgfdj-1	1476.06	2543.49	NCI_3	stroma	not_prol	non-malignant
s3A-abaoanlm-1	1495.41	2528.77	NCI_3	stroma	not_prol	non-malignant
s3A-abbajgjj-1	1483.77	2535.58	NCI_3	stroma	not_prol	non-malignant
s3A-abbbinfp-1	1495.91	2552.35	NCI_3	stroma	not_prol	non-malignant
s3A-abbicall-1	844.666	2441.24	NCI_3	intermediate	not_prol	non-malignant
s3A-abcacpdc-1	1320.42	1696.55	NCI_3	stroma	not_prol	non-malignant
s3A-abcccego-1	1348.84	1684.93	NCI_3	stroma	not_prol	non-malignant
s3A-abccpnjf-1	1254.25	1710.48	NCI_3	stroma	not_prol	non-malignant
s3A-abcfmfia-1	1506.7	1711.22	NCI_3	stroma	not_prol	non-malignant
s3A-abcgkpne-1	1619.04	1685.84	NCI_3	stroma	not_prol	non-malignant
s3A-abcphlni-1	1414.78	1701.44	NCI_3	stroma	not_prol	non-malignant
s3A-abdcalgb-1	836.756	2485.14	NCI_3	intermediate	not_prol	non-malignant
s3A-abdfgojg-1	1223.85	1697.52	NCI_3	stroma	not_prol	non-malignant
s3A-abdlfedl-1	1470.68	1701.84	NCI_3	stroma	not_prol	non-malignant
s3A-abdmchda-1	1262.8	1692.53	NCI_3	stroma	not_prol	non-malignant
s3A-abdpjcgk-1	1666.64	1694.62	NCI_3	stroma	not_prol	non-malignant
s3A-abeckbjo-1	1644.24	1701.4	NCI_3	stroma	not_prol	non-malignant
s3A-abedoahi-1	1664.14	1720.52	NCI_3	stroma	not_prol	non-malignant
s3A-abefccfg-1	1642.22	1737.33	NCI_3	stroma	not_prol	non-malignant
s3A-abegeipb-1	1643.99	1758.11	NCI_3	stroma	not_prol	non-malignant
s3A-abehmeli-1	1656.03	1761.14	NCI_3	stroma	not_prol	non-malignant
s3A-abekpnkp-1	1648.01	1774.24	NCI_3	stroma	not_prol	non-malignant
s3A-abeobllf-1	1661.87	1773.69	NCI_3	stroma	not_prol	non-malignant
s3A-abfgkika-1	1656.02	1793.68	NCI_3	stroma	not_prol	non-malignant
s3A-abfimabc-1	1662.94	1821.31	NCI_3	stroma	not_prol	non-malignant
s3A-abfjeaka-1	1672.74	1880.08	NCI_3	stroma	not_prol	non-malignant
s3A-abflkhil-1	1659.85	1876.79	NCI_3	stroma	not_prol	non-malignant
s3A-abfpdkbd-1	1656.55	1890.22	NCI_3	stroma	not_prol	non-malignant
s3A-abgfjbmd-1	1643.9	1896.62	NCI_3	stroma	not_prol	non-malignant
s3A-abggafkj-1	1670.69	1902.29	NCI_3	stroma	not_prol	non-malignant
s3A-abgghcio-1	1644.59	2150.33	NCI_3	stroma	not_prol	non-malignant
s3A-abgmeijn-1	1655.95	2225.23	NCI_3	stroma	not_prol	non-malignant
s3A-abgmnknj-1	1635.88	2230.76	NCI_3	stroma	not_prol	non-malignant
s3A-abgoddio-1	1650.61	2241.84	NCI_3	stroma	not_prol	non-malignant
s3A-abgpmjii-1	1673.4	2260.75	NCI_3	stroma	not_prol	non-malignant
s3A-abhaoadn-1	1654.55	2262.4	NCI_3	stroma	not_prol	non-malignant
s3A-abhenjba-1	1666.66	2326.65	NCI_3	stroma	not_prol	non-malignant
s3A-abhkkdhp-1	1644.96	2324.81	NCI_3	stroma	not_prol	non-malignant
s3A-abhkmkkp-1	1641.56	2336.89	NCI_3	stroma	not_prol	non-malignant
s3A-abhljfbd-1	1652.94	2332.43	NCI_3	stroma	not_prol	non-malignant
s3A-abhocfec-1	1656.93	2338.42	NCI_3	stroma	not_prol	non-malignant
s3A-abhpdlok-1	1666.76	2339.38	NCI_3	stroma	not_prol	non-malignant
s3A-abibnbkg-1	1671.28	2346.87	NCI_3	stroma	not_prol	non-malignant
s3A-abibnipb-1	1661.25	2347.72	NCI_3	stroma	not_prol	non-malignant
s3A-abiclndh-1	1654	2349.35	NCI_3	stroma	not_prol	non-malignant
s3A-abiggijo-1	1649.52	2347.44	NCI_3	stroma	not_prol	non-malignant
s3A-abijdodd-1	1668.05	2351.45	NCI_3	stroma	not_prol	non-malignant
s3A-abijfmjb-1	1660.05	2351.79	NCI_3	stroma	not_prol	non-malignant
s3A-abinjcfg-1	1647.49	2355.72	NCI_3	stroma	not_prol	non-malignant
s3A-abjemmml-1	1655.93	2354.99	NCI_3	stroma	not_prol	non-malignant
s3A-abjenfoc-1	1672.25	2361.95	NCI_3	stroma	not_prol	non-malignant
s3A-abjglaad-1	1664.25	2355.78	NCI_3	stroma	not_prol	non-malignant
s3A-abjhkbkl-1	1660.8	2365.49	NCI_3	stroma	not_prol	non-malignant
s3A-abjnklde-1	1644.45	2368.66	NCI_3	stroma	not_prol	non-malignant
s3A-abjoffjb-1	1654.5	1908.18	NCI_3	stroma	not_prol	non-malignant
s3A-abkajpdl-1	1660.86	1956.54	NCI_3	stroma	not_prol	non-malignant
s3A-abkejkpd-1	1667.07	1971.02	NCI_3	stroma	not_prol	non-malignant
s3A-abkfdnod-1	1653.7	1973.94	NCI_3	stroma	not_prol	non-malignant
s3A-abkfjmcb-1	1675.65	1978.09	NCI_3	stroma	not_prol	non-malignant
s3A-abkhhfcd-1	1655.78	1988.32	NCI_3	stroma	not_prol	non-malignant
s3A-abknaddi-1	1675.74	1989.05	NCI_3	stroma	not_prol	non-malignant
s3A-abkocolh-1	1665.93	1988.12	NCI_3	stroma	not_prol	non-malignant
s3A-abldkoem-1	1671.71	1995.96	NCI_3	stroma	not_prol	non-malignant
s3A-ablembom-1	1663.87	2002.46	NCI_3	stroma	not_prol	non-malignant
s3A-ablfcjif-1	1675	2008.87	NCI_3	stroma	not_prol	non-malignant
s3A-ablhlpnb-1	1658.26	2013.99	NCI_3	stroma	not_prol	non-malignant
s3A-ablhnkao-1	1673.02	2020.45	NCI_3	stroma	not_prol	non-malignant
s3A-abljdlki-1	1657.54	2025.04	NCI_3	stroma	not_prol	non-malignant
s3A-abllmkhg-1	1666.66	2025.53	NCI_3	stroma	not_prol	non-malignant
s3A-ablochpg-1	1657.09	2037.33	NCI_3	stroma	not_prol	non-malignant
s3A-ablpdkoc-1	1643.46	2053.25	NCI_3	stroma	not_prol	non-malignant
s3A-ablpibhk-1	1663.34	2058	NCI_3	stroma	not_prol	non-malignant
s3A-ablpifji-1	1659.28	2073.78	NCI_3	stroma	not_prol	non-malignant
s3A-abmbaell-1	1658.62	2091.51	NCI_3	stroma	not_prol	non-malignant
s3A-abmcefbk-1	1662.73	2145.87	NCI_3	stroma	not_prol	non-malignant
s3A-abmfalpo-1	1652.56	1677.98	NCI_3	stroma	not_prol	non-malignant
s3A-abmhcnio-1	1665.98	1707.2	NCI_3	stroma	not_prol	non-malignant
s3A-abmhnjjf-1	2851.78	1707.51	NCI_3	parenchyma	not_prol	non-malignant
s3A-abmjlohd-1	2853.74	1688.58	NCI_3	parenchyma	not_prol	non-malignant
s3A-abmojleg-1	2854.61	1698.7	NCI_3	parenchyma	not_prol	non-malignant
s3A-abnbabil-1	2855.64	1714.6	NCI_3	parenchyma	not_prol	non-malignant
s3A-abndbfnf-1	2858.71	1704.9	NCI_3	parenchyma	not_prol	non-malignant
s3A-abndedpk-1	2862.41	1715.49	NCI_3	parenchyma	not_prol	non-malignant
s3A-abndnjde-1	2865.33	1692.91	NCI_3	parenchyma	not_prol	non-malignant
s3A-abnemeln-1	2870.18	1703.41	NCI_3	parenchyma	not_prol	non-malignant
s3A-abnendnh-1	2874.36	1712.42	NCI_3	parenchyma	not_prol	non-malignant
s3A-abngdlbl-1	2878.93	1692.97	NCI_3	parenchyma	not_prol	non-malignant
s3A-abnmiifl-1	2883.94	1709.27	NCI_3	parenchyma	not_prol	non-malignant
s3A-abnnmpoi-1	2886.17	1691.6	NCI_3	parenchyma	not_prol	non-malignant
s3A-abnobfje-1	2893.41	1695.91	NCI_3	parenchyma	not_prol	non-malignant
s3A-abnpjoke-1	2895.32	1715.19	NCI_3	parenchyma	not_prol	non-malignant
s3A-aboadadg-1	2895.33	1705.03	NCI_3	parenchyma	not_prol	non-malignant
s3A-abodfcil-1	2908.66	1694.36	NCI_3	parenchyma	not_prol	non-malignant
s3A-abohljke-1	2910.36	1706.88	NCI_3	parenchyma	not_prol	non-malignant
s3A-abojeedp-1	2915.63	1714.78	NCI_3	parenchyma	prol	non-malignant
s3A-abokjohl-1	2917.89	1688.02	NCI_3	parenchyma	not_prol	non-malignant
s3A-abollbmd-1	2925.11	1715.01	NCI_3	parenchyma	not_prol	non-malignant
s3A-abonadna-1	2925.29	1697.07	NCI_3	parenchyma	not_prol	non-malignant
s3A-abongocm-1	2930.76	1714.27	NCI_3	parenchyma	not_prol	non-malignant
s3A-abpahaei-1	2932.92	1702.27	NCI_3	parenchyma	not_prol	non-malignant
s3A-abpcckjm-1	2935.07	1710.75	NCI_3	parenchyma	not_prol	non-malignant
s3A-abpdoagh-1	2938.36	1691.14	NCI_3	parenchyma	not_prol	non-malignant
s3A-abpeeppa-1	2939.92	1706.25	NCI_3	parenchyma	not_prol	non-malignant
s3A-abpfibeh-1	2945.87	1706.38	NCI_3	parenchyma	not_prol	non-malignant
s3A-abpoaacp-1	2946.61	1713.08	NCI_3	parenchyma	not_prol	non-malignant
s3A-acaafhdi-1	2947.88	1700.1	NCI_3	parenchyma	not_prol	non-malignant
s3A-acabacjf-1	2951.09	1688.9	NCI_3	parenchyma	not_prol	non-malignant
s3A-acadgloh-1	2956.53	1711.69	NCI_3	parenchyma	not_prol	non-malignant
s3A-acagoiea-1	2960.82	1697.33	NCI_3	parenchyma	not_prol	non-malignant
s3A-acakjbdh-1	2970.41	1689.53	NCI_3	parenchyma	not_prol	non-malignant
s3A-acaklmpm-1	2971.57	1709.07	NCI_3	parenchyma	not_prol	non-malignant
s3A-acannaha-1	2983.29	1695.83	NCI_3	parenchyma	not_prol	non-malignant
s3A-acapjkcm-1	2992.34	1709.13	NCI_3	parenchyma	not_prol	non-malignant
s3A-acbbhmlc-1	3014.08	1698.84	NCI_3	parenchyma	not_prol	non-malignant
s3A-acbcafce-1	3038.01	1708.74	NCI_3	parenchyma	not_prol	non-malignant
s3A-acbhaifg-1	3048.3	1688.69	NCI_3	parenchyma	not_prol	non-malignant
s3A-acbhjkgn-1	3060.08	1703.44	NCI_3	parenchyma	not_prol	non-malignant
s3A-acbjfbed-1	3070.73	1688.07	NCI_3	parenchyma	not_prol	non-malignant
s3A-acbjkaki-1	3077.84	1709.02	NCI_3	parenchyma	not_prol	non-malignant
s3A-acbjmani-1	3088.88	1689.2	NCI_3	parenchyma	not_prol	non-malignant
s3A-acbmmhml-1	3098.92	1706.93	NCI_3	parenchyma	not_prol	non-malignant
s3A-acbpbfkp-1	3155.13	1699.32	NCI_3	parenchyma	not_prol	non-malignant
s3A-accbjleb-1	3178.7	1701.57	NCI_3	parenchyma	not_prol	non-malignant
s3A-acccfmlp-1	3190.31	1687.39	NCI_3	parenchyma	not_prol	non-malignant
s3A-accchank-1	3212.71	1705.76	NCI_3	parenchyma	not_prol	non-malignant
s3A-accefoda-1	3241.12	1700.68	NCI_3	parenchyma	not_prol	non-malignant
s3A-accekddi-1	3272.08	1695.12	NCI_3	parenchyma	not_prol	non-malignant
s3A-accfmkoh-1	2596.78	1711.94	NCI_3	parenchyma	not_prol	non-malignant
s3A-accjffdf-1	2588.29	1702.91	NCI_3	parenchyma	not_prol	non-malignant
s3A-acclnflp-1	2656.9	1702.1	NCI_3	parenchyma	not_prol	non-malignant
s3A-accmhkpa-1	2568.76	1697.33	NCI_3	parenchyma	not_prol	non-malignant
s3A-acdcmblk-1	2518.81	1715.02	NCI_3	parenchyma	not_prol	non-malignant
s3A-acdhlhkb-1	2550.33	1685.07	NCI_3	parenchyma	not_prol	non-malignant
s3A-acdhpjmk-1	2648.92	1699.41	NCI_3	parenchyma	not_prol	non-malignant
s3A-acdialeb-1	2733.75	1688.52	NCI_3	parenchyma	not_prol	non-malignant
s3A-acdjcmno-1	2744.49	1697.3	NCI_3	parenchyma	not_prol	non-malignant
s3A-acdlpgog-1	2749.35	1690.54	NCI_3	parenchyma	not_prol	non-malignant
s3A-acdooobm-1	2752.62	1688.27	NCI_3	parenchyma	not_prol	non-malignant
s3A-acdplled-1	2752.74	1701.46	NCI_3	parenchyma	not_prol	non-malignant
s3A-acebhimm-1	2757.64	1686.35	NCI_3	parenchyma	not_prol	non-malignant
s3A-acechelm-1	2760.81	1693.44	NCI_3	parenchyma	not_prol	non-malignant
s3A-aceggeha-1	2766.45	1690.75	NCI_3	parenchyma	not_prol	non-malignant
s3A-acehdpjf-1	2762.93	1704.87	NCI_3	parenchyma	not_prol	non-malignant
s3A-acenbmnj-1	2771.91	1701.26	NCI_3	parenchyma	prol	non-malignant
s3A-acenjkmb-1	2773.36	1684.87	NCI_3	parenchyma	not_prol	non-malignant
s3A-acepmjcm-1	2773.13	1691.88	NCI_3	parenchyma	not_prol	non-malignant
s3A-acffhmen-1	2776.2	1714.26	NCI_3	parenchyma	not_prol	non-malignant
s3A-acfgminl-1	2777.21	1691.23	NCI_3	parenchyma	not_prol	non-malignant
s3A-acfhkpfa-1	2779.61	1701.76	NCI_3	parenchyma	not_prol	non-malignant
s3A-acfoafbi-1	2778.55	1696.67	NCI_3	parenchyma	not_prol	non-malignant
s3A-acgbjphf-1	2779.93	1685.57	NCI_3	parenchyma	not_prol	non-malignant
s3A-acgcncam-1	2780.32	1692.26	NCI_3	parenchyma	not_prol	non-malignant
s3A-acgfeghd-1	2781.88	1688.2	NCI_3	parenchyma	not_prol	non-malignant
s3A-acghbpag-1	2784.52	1691.7	NCI_3	parenchyma	not_prol	non-malignant
s3A-acghcomi-1	2787.82	1702.15	NCI_3	parenchyma	not_prol	non-malignant
s3A-acghpngb-1	2788.01	1688.59	NCI_3	parenchyma	not_prol	non-malignant
s3A-acgjjhhl-1	2791.55	1693.05	NCI_3	parenchyma	not_prol	non-malignant
s3A-acgmmmig-1	2792.91	1687.82	NCI_3	parenchyma	not_prol	non-malignant
s3A-acgnmoaa-1	2796.94	1700.12	NCI_3	parenchyma	not_prol	non-malignant
s3A-acgpbdcp-1	2803.33	1689.25	NCI_3	parenchyma	not_prol	non-malignant
s3A-acgphflo-1	2802.65	1713.64	NCI_3	parenchyma	not_prol	non-malignant
s3A-achbhaea-1	2807.42	1702.41	NCI_3	parenchyma	not_prol	non-malignant
s3A-achbhhcc-1	2812.86	1696.03	NCI_3	parenchyma	not_prol	non-malignant
s3A-achcbfoi-1	2819.29	1699.12	NCI_3	parenchyma	not_prol	non-malignant
s3A-achckdmo-1	2818.37	1712.21	NCI_3	parenchyma	prol	non-malignant
s3A-achhficj-1	2816.97	1688.47	NCI_3	parenchyma	not_prol	non-malignant
s3A-achhflnp-1	2824.26	1689.74	NCI_3	parenchyma	not_prol	non-malignant
s3A-achjcmce-1	2825.52	1696.84	NCI_3	parenchyma	not_prol	non-malignant
s3A-achkefbb-1	2831.18	1712.82	NCI_3	parenchyma	not_prol	non-malignant
s3A-achkogle-1	2831.28	1690.31	NCI_3	parenchyma	prol	non-malignant
s3A-achldajb-1	2831.6	1707.81	NCI_3	parenchyma	not_prol	non-malignant
s3A-achmcing-1	2831.32	1701.85	NCI_3	parenchyma	not_prol	non-malignant
s3A-achmkdgh-1	2837.12	1694.89	NCI_3	parenchyma	not_prol	non-malignant
s3A-achofgnj-1	2839.55	1687.58	NCI_3	parenchyma	not_prol	non-malignant
s3A-achognjl-1	2843.1	1704.86	NCI_3	parenchyma	not_prol	non-malignant
s3A-acidojfb-1	2845.16	1699.31	NCI_3	parenchyma	not_prol	non-malignant
s3A-acifapoj-1	2844.91	1713.02	NCI_3	parenchyma	not_prol	non-malignant
s3A-acifdinh-1	2846.02	1693	NCI_3	parenchyma	not_prol	non-malignant
s3A-acihggpm-1	2537.03	1689.35	NCI_3	parenchyma	not_prol	non-malignant
s3A-acihhied-1	2533.34	1716.9	NCI_3	parenchyma	not_prol	non-malignant
s3A-acihijjb-1	2536.91	1710.24	NCI_3	parenchyma	not_prol	non-malignant
s3A-acijpflp-1	2529.45	1713.86	NCI_3	parenchyma	prol	non-malignant
s3A-acikbmnm-1	2539.56	1713.44	NCI_3	parenchyma	not_prol	non-malignant
s3A-acikeacj-1	2542.6	1700.19	NCI_3	parenchyma	not_prol	non-malignant
s3A-acilikkh-1	2630.61	1682.76	NCI_3	parenchyma	not_prol	non-malignant
s3A-acimiami-1	2549.81	1703.52	NCI_3	parenchyma	not_prol	non-malignant
s3A-acimijhh-1	2555.12	1692.64	NCI_3	parenchyma	not_prol	non-malignant
s3A-acinhdmo-1	2526.24	1707.37	NCI_3	parenchyma	not_prol	non-malignant
s3A-acipclcn-1	2598.27	1692.77	NCI_3	parenchyma	not_prol	non-malignant
s3A-acjckogn-1	2557.52	1708.35	NCI_3	parenchyma	not_prol	non-malignant
s3A-acjcphhi-1	2575.96	1691.52	NCI_3	parenchyma	not_prol	non-malignant
s3A-acjdelfe-1	2655.5	1683.76	NCI_3	parenchyma	not_prol	non-malignant
s3A-acjdgofh-1	2620.54	1703.29	NCI_3	parenchyma	not_prol	non-malignant
s3A-acjdjjna-1	2640.46	1707.78	NCI_3	parenchyma	not_prol	non-malignant
s3A-acjgdopc-1	2521.74	1690.66	NCI_3	parenchyma	not_prol	non-malignant
s3A-acjggale-1	2577	1707.44	NCI_3	parenchyma	not_prol	non-malignant
s3A-acjiodnb-1	2606.78	1708.33	NCI_3	parenchyma	not_prol	non-malignant
s3A-acjkmopc-1	2608.72	1691.01	NCI_3	parenchyma	not_prol	non-malignant
s3A-acjpenng-1	2534.31	1701.49	NCI_3	parenchyma	prol	non-malignant
s3A-acjpjhcl-1	2618.66	1687.06	NCI_3	parenchyma	not_prol	non-malignant
s3A-ackdemed-1	2528.77	1697.05	NCI_3	parenchyma	not_prol	non-malignant
s3A-ackelaac-1	2584.21	1688.09	NCI_3	parenchyma	not_prol	non-malignant
s3A-ackghkko-1	2624.86	1714.34	NCI_3	parenchyma	not_prol	non-malignant
s3A-ackljcei-1	2566.39	1707.93	NCI_3	parenchyma	not_prol	non-malignant
s3A-acknpjbp-1	2639.87	1690.69	NCI_3	parenchyma	not_prol	non-malignant
s3A-acldamdh-1	2631.88	1699.68	NCI_3	parenchyma	not_prol	non-malignant
s3A-aclenjcb-1	2522.22	1702.82	NCI_3	parenchyma	not_prol	non-malignant
s3A-aclmjnln-1	2544.19	1712.35	NCI_3	parenchyma	not_prol	non-malignant
s3A-acloacfn-1	2666.89	1701.94	NCI_3	parenchyma	not_prol	non-malignant
s3A-aclpjidp-1	2752.55	2534.42	NCI_3	parenchyma	not_prol	non-malignant
s3A-acmblobl-1	2714.62	2527.23	NCI_3	parenchyma	not_prol	non-malignant
s3A-acmehhho-1	2729.04	2544.82	NCI_3	parenchyma	not_prol	non-malignant
s3A-acmffbjo-1	2677.67	2555.98	NCI_3	parenchyma	not_prol	non-malignant
s3A-acmgkpfk-1	2680.7	2534.86	NCI_3	parenchyma	prol	non-malignant
s3A-acmicoea-1	2728.09	2550.84	NCI_3	parenchyma	not_prol	non-malignant
s3A-acmigcie-1	2674.36	2533.18	NCI_3	parenchyma	not_prol	non-malignant
s3A-acmjldfm-1	2676.84	2548.15	NCI_3	parenchyma	not_prol	non-malignant
s3A-acmkffnk-1	2722.81	2535.54	NCI_3	parenchyma	not_prol	non-malignant
s3A-acmnkphb-1	2697.68	2542.95	NCI_3	parenchyma	not_prol	non-malignant
s3A-acnaimbc-1	2727.39	2527.61	NCI_3	parenchyma	prol	non-malignant
s3A-acnakpmj-1	2680	2543.49	NCI_3	parenchyma	not_prol	non-malignant
s3A-acncklop-1	2699.99	2534.79	NCI_3	parenchyma	not_prol	non-malignant
s3A-acnggfgl-1	2692.99	2550.95	NCI_3	parenchyma	not_prol	non-malignant
s3A-acnkgkcm-1	2748.94	2530.19	NCI_3	parenchyma	not_prol	non-malignant
s3A-acnnhekj-1	2716.48	2556.69	NCI_3	parenchyma	not_prol	non-malignant
s3A-acnpkadp-1	2754.55	2543.78	NCI_3	parenchyma	not_prol	non-malignant
s3A-acokiggl-1	2757.99	2553.3	NCI_3	parenchyma	not_prol	non-malignant
s3A-acolilnf-1	2687.29	2544.04	NCI_3	parenchyma	not_prol	non-malignant
s3A-aconicie-1	2760.88	2535.66	NCI_3	parenchyma	not_prol	non-malignant
s3A-acoolckg-1	2769.12	2545.37	NCI_3	parenchyma	not_prol	non-malignant
s3A-acopnkkn-1	2789.2	2557.15	NCI_3	parenchyma	not_prol	non-malignant
s3A-acpdgmmk-1	2817.29	2545.44	NCI_3	parenchyma	not_prol	non-malignant
s3A-acpjnkol-1	2833.85	2543.64	NCI_3	parenchyma	not_prol	non-malignant
s3A-acpkkgpp-1	2831	2554.55	NCI_3	parenchyma	not_prol	non-malignant
s3A-acplpjhd-1	2841.85	2550.7	NCI_3	parenchyma	not_prol	non-malignant
s3A-acpniokb-1	2866.26	2532.81	NCI_3	parenchyma	not_prol	non-malignant
s3A-adackceb-1	2952.6	2538.71	NCI_3	parenchyma	not_prol	non-malignant
s3A-adafgpli-1	2847.37	2558.58	NCI_3	parenchyma	not_prol	non-malignant
s3A-adagalbg-1	2851.87	2547.77	NCI_3	parenchyma	not_prol	non-malignant
s3A-adailcld-1	2931.72	2536.13	NCI_3	parenchyma	not_prol	non-malignant
s3A-adakkhgh-1	2879.44	2548.51	NCI_3	parenchyma	not_prol	non-malignant
s3A-adamfdkb-1	2894.64	2547.36	NCI_3	parenchyma	not_prol	non-malignant
s3A-adbanmal-1	2918.07	2553.95	NCI_3	parenchyma	not_prol	non-malignant
s3A-adbapbgj-1	2641.15	2557.9	NCI_3	intermediate	not_prol	non-malignant
s3A-adbblbja-1	2873.24	2554.73	NCI_3	parenchyma	not_prol	non-malignant
s3A-adbdfdhl-1	2864.02	2551.7	NCI_3	parenchyma	not_prol	non-malignant
s3A-adbdjdja-1	2811.74	2532.85	NCI_3	parenchyma	not_prol	non-malignant
s3A-adbgnjek-1	3049.47	2523.5	NCI_3	parenchyma	not_prol	non-malignant
s3A-adbgoahi-1	3036.13	2543.99	NCI_3	parenchyma	not_prol	non-malignant
s3A-adbkpdpo-1	2776.15	2553.95	NCI_3	parenchyma	not_prol	non-malignant
s3A-adbmmkhb-1	2775.06	2531.51	NCI_3	parenchyma	not_prol	non-malignant
s3A-adbonfgj-1	2795.78	2544.81	NCI_3	parenchyma	not_prol	non-malignant
s3A-adcaklph-1	2787.76	2532.45	NCI_3	parenchyma	not_prol	non-malignant
s3A-adccnkhd-1	2518.91	2546.71	NCI_3	stroma	not_prol	non-malignant
s3A-adcejmhm-1	2522.52	2560.88	NCI_3	stroma	not_prol	non-malignant
s3A-adcghkna-1	2528.3	2542.64	NCI_3	stroma	not_prol	non-malignant
s3A-adckecii-1	2529.81	2551.27	NCI_3	stroma	not_prol	non-malignant
s3A-adckpfem-1	2541.26	2541.73	NCI_3	stroma	not_prol	non-malignant
s3A-adcpjipf-1	2549.1	2528.72	NCI_3	stroma	not_prol	non-malignant
s3A-adddcoih-1	2533.75	2555.63	NCI_3	stroma	not_prol	non-malignant
s3A-addhmkhj-1	2555.07	2539.67	NCI_3	stroma	not_prol	non-malignant
s3A-addiedin-1	2548.58	2552.78	NCI_3	stroma	not_prol	non-malignant
s3A-addjacdl-1	2563.3	2554.75	NCI_3	stroma	not_prol	non-malignant
s3A-addjdaid-1	2567.3	2542.8	NCI_3	stroma	not_prol	non-malignant
s3A-addjdjaj-1	2568.86	2536.27	NCI_3	stroma	not_prol	non-malignant
s3A-addjfemj-1	2567.42	2529.01	NCI_3	stroma	not_prol	non-malignant
s3A-addkhkic-1	2589.04	2546.55	NCI_3	stroma	not_prol	non-malignant
s3A-addlfhba-1	2604.12	2528.82	NCI_3	stroma	not_prol	non-malignant
s3A-addolcmn-1	2596.65	2538.34	NCI_3	stroma	not_prol	non-malignant
s3A-addomike-1	2729.44	2535.99	NCI_3	parenchyma	not_prol	non-malignant
s3A-adeejnjh-1	2670.29	2534.95	NCI_3	parenchyma	not_prol	non-malignant
s3A-adejdbih-1	2635.83	2530.07	NCI_3	stroma	not_prol	non-malignant
s3A-adekbaij-1	2658.48	2551.14	NCI_3	parenchyma	not_prol	non-malignant
s3A-adelaahf-1	2672.79	2541.25	NCI_3	parenchyma	not_prol	non-malignant
s3A-adfejeol-1	2664.37	2556.2	NCI_3	parenchyma	not_prol	non-malignant
s3A-adfhalde-1	2653.73	2554.15	NCI_3	parenchyma	not_prol	non-malignant
s3A-adfkodpe-1	2623.46	2528.61	NCI_3	stroma	not_prol	non-malignant
s3A-adfmjgmm-1	2668.37	2543.62	NCI_3	parenchyma	not_prol	non-malignant
s3A-adgbofma-1	2670.28	2551.56	NCI_3	parenchyma	not_prol	non-malignant
s3A-adgefoin-1	2661.2	2547.36	NCI_3	parenchyma	not_prol	non-malignant
s3A-adgelifa-1	2661.41	2528.22	NCI_3	intermediate	not_prol	non-malignant
s3A-adgfkknj-1	2664.81	2545.81	NCI_3	parenchyma	not_prol	non-malignant
s3A-adghlncp-1	2645.55	2553.46	NCI_3	intermediate	not_prol	non-malignant
s3A-adgpeoja-1	2651.29	2544.74	NCI_3	intermediate	not_prol	non-malignant
s3A-adhajbbk-1	2639.71	2541.81	NCI_3	intermediate	not_prol	non-malignant
s3A-adhbpdno-1	2635.84	2550.29	NCI_3	intermediate	not_prol	non-malignant
s3A-adhcflin-1	2647.8	2532.22	NCI_3	intermediate	not_prol	non-malignant
s3A-adhdllac-1	2625.64	2540.65	NCI_3	stroma	not_prol	non-malignant
s3A-adhemicd-1	2715.56	2544.42	NCI_3	parenchyma	not_prol	non-malignant
s3A-adihhind-1	2673.62	2545.92	NCI_3	parenchyma	not_prol	non-malignant
s3A-adiipdnn-1	2694.05	2536.89	NCI_3	parenchyma	not_prol	non-malignant
s3A-adikheln-1	2687.29	2558.33	NCI_3	parenchyma	not_prol	non-malignant
s3A-adilagmd-1	2675.29	2526.02	NCI_3	intermediate	not_prol	non-malignant
s3A-adimmchk-1	2684.05	2539.18	NCI_3	parenchyma	not_prol	non-malignant
s3A-adinhpfm-1	2738.62	2533.06	NCI_3	parenchyma	not_prol	non-malignant
s3A-adipnhmp-1	2707.37	2538.97	NCI_3	parenchyma	not_prol	non-malignant
s3A-adjagmbm-1	2693.96	2530.21	NCI_3	parenchyma	not_prol	non-malignant
s3A-adjbdojl-1	2711.59	2533.25	NCI_3	parenchyma	not_prol	non-malignant
s3A-adjbfoek-1	2739.32	2557.54	NCI_3	parenchyma	not_prol	non-malignant
s3A-adjcelce-1	2716.89	2535.05	NCI_3	parenchyma	not_prol	non-malignant
s3A-adjdlelb-1	3058.58	2543.45	NCI_3	parenchyma	not_prol	non-malignant
s3A-adjeghpe-1	2704.24	2549.96	NCI_3	parenchyma	not_prol	non-malignant
s3A-adjidlbh-1	2688.62	2534.92	NCI_3	parenchyma	not_prol	non-malignant
s3A-adjkbjnd-1	2739.14	2543.35	NCI_3	parenchyma	not_prol	non-malignant
s3A-adkaanhh-1	2683.83	2528.9	NCI_3	parenchyma	not_prol	non-malignant
s3A-adkbompf-1	2703.62	2529.5	NCI_3	parenchyma	not_prol	non-malignant
s3A-adkofkbe-1	2722.74	2551.17	NCI_3	parenchyma	not_prol	non-malignant
s3A-adkpkpoc-1	2612.02	2550.62	NCI_3	stroma	not_prol	non-malignant
s3A-adleipic-1	2494.78	2028.77	NCI_3	stroma	not_prol	non-malignant
s3A-adlfpnid-1	2492.78	2105.47	NCI_3	stroma	not_prol	non-malignant
s3A-adlheche-1	2488.95	2516.2	NCI_3	stroma	not_prol	non-malignant
s3A-adliabel-1	2482.45	2044.99	NCI_3	stroma	not_prol	non-malignant
s3A-adllmpnj-1	2488.94	2003.66	NCI_3	stroma	not_prol	non-malignant
s3A-adlneclo-1	2485.47	2083.56	NCI_3	stroma	not_prol	non-malignant
s3A-adlnfgil-1	2478.84	2095.06	NCI_3	stroma	not_prol	non-malignant
s3A-adlnpecg-1	2476.81	2110.95	NCI_3	stroma	not_prol	non-malignant
s3A-adlohelf-1	2494.83	2072.8	NCI_3	stroma	not_prol	non-malignant
s3A-adloocko-1	2478.5	2024.74	NCI_3	stroma	not_prol	non-malignant
s3A-admbpjji-1	2482.99	2117.8	NCI_3	stroma	not_prol	non-malignant
s3A-admdbdfg-1	2475.72	2073.15	NCI_3	stroma	not_prol	non-malignant
s3A-admdjjhm-1	2491.41	2096.74	NCI_3	stroma	not_prol	non-malignant
s3A-admedagp-1	2490.99	2125.5	NCI_3	stroma	not_prol	non-malignant
s3A-admepeil-1	2487.54	2132.87	NCI_3	stroma	not_prol	non-malignant
s3A-admepghp-1	2469.19	2001.83	NCI_3	stroma	not_prol	non-malignant
s3A-admjaalm-1	2469.65	2033.88	NCI_3	stroma	not_prol	non-malignant
s3A-admnldbl-1	2485.46	1983.19	NCI_3	stroma	not_prol	non-malignant
s3A-admomkbo-1	2471.91	2130.56	NCI_3	stroma	not_prol	non-malignant
s3A-admomokg-1	2503.53	2147.93	NCI_3	stroma	not_prol	non-malignant
s3A-admpcccb-1	2467.26	2107.11	NCI_3	stroma	not_prol	non-malignant
s3A-adnaafne-1	2497.69	2015.65	NCI_3	stroma	not_prol	non-malignant
s3A-adnbcfbn-1	2471.35	1976.02	NCI_3	stroma	not_prol	non-malignant
s3A-adnfaapp-1	2478.17	2150.46	NCI_3	stroma	not_prol	non-malignant
s3A-adnfbkpm-1	2483.11	1962.36	NCI_3	stroma	not_prol	non-malignant
s3A-adnfnmij-1	2461.79	2150.14	NCI_3	stroma	not_prol	non-malignant
s3A-adnhomfn-1	2495.84	1968.04	NCI_3	stroma	not_prol	non-malignant
s3A-adnigkma-1	2472.45	1915.98	NCI_3	stroma	not_prol	non-malignant
s3A-adnjahim-1	2471.1	1947.45	NCI_3	stroma	not_prol	non-malignant
s3A-adnkgkoa-1	2476.63	1970.43	NCI_3	stroma	not_prol	non-malignant
s3A-adnpebbj-1	2478.62	2527.23	NCI_3	stroma	not_prol	non-malignant
s3A-adnphama-1	2487.53	2154.33	NCI_3	stroma	not_prol	non-malignant
s3A-adnphcmo-1	2496.36	2171.73	NCI_3	stroma	not_prol	non-malignant
s3A-adoacmll-1	2483.37	1943.4	NCI_3	stroma	not_prol	non-malignant
s3A-adoadlmg-1	2489.23	2202.62	NCI_3	stroma	not_prol	non-malignant
s3A-adoejhak-1	2491.88	1946.34	NCI_3	stroma	not_prol	non-malignant
s3A-adojfhob-1	2486.18	2179.08	NCI_3	stroma	not_prol	non-malignant
s3A-adolkjgd-1	2485.68	2187.45	NCI_3	stroma	not_prol	non-malignant
s3A-adompenk-1	2475.99	2199.91	NCI_3	stroma	not_prol	non-malignant
s3A-adoniffp-1	2491.76	1924.77	NCI_3	stroma	not_prol	non-malignant
s3A-adpcnbje-1	2489.59	1890.87	NCI_3	stroma	not_prol	non-malignant
s3A-adpdbbcb-1	2500.39	2197.81	NCI_3	stroma	not_prol	non-malignant
s3A-adpgbldk-1	2470.51	1902.85	NCI_3	stroma	not_prol	non-malignant
s3A-adpgdkgl-1	2475.53	1894.41	NCI_3	stroma	not_prol	non-malignant
s3A-adphdndd-1	2486.35	1905.84	NCI_3	stroma	not_prol	non-malignant
s3A-adpipabb-1	2475.38	1933.94	NCI_3	stroma	not_prol	non-malignant
s3A-adpkkihk-1	2478.29	1883.63	NCI_3	stroma	not_prol	non-malignant
s3A-adpklefk-1	2470.43	1875.49	NCI_3	stroma	not_prol	non-malignant
s3A-adppmlmc-1	2472.58	1860.86	NCI_3	stroma	not_prol	non-malignant
s3A-aeadcgdb-1	2479.32	1811.1	NCI_3	stroma	not_prol	non-malignant
s3A-aeadkafi-1	2471.59	1829.5	NCI_3	stroma	not_prol	non-malignant
s3A-aeafhgkp-1	2490.39	1849.36	NCI_3	stroma	not_prol	non-malignant
s3A-aeakjaje-1	2476.15	2396.03	NCI_3	stroma	not_prol	non-malignant
s3A-aeaoobda-1	2482.19	2260.99	NCI_3	stroma	not_prol	non-malignant
s3A-aebbcbkk-1	2471.26	1797.55	NCI_3	stroma	not_prol	non-malignant
s3A-aebgmgmd-1	2477.49	2305.06	NCI_3	stroma	not_prol	non-malignant
s3A-aebhkclb-1	2468.6	2329.63	NCI_3	stroma	not_prol	non-malignant
s3A-aebhmjco-1	2474.65	2318.84	NCI_3	stroma	not_prol	non-malignant
s3A-aebjdged-1	2490.87	1796.06	NCI_3	stroma	not_prol	non-malignant
s3A-aebkdjmn-1	2478.32	1797.02	NCI_3	stroma	not_prol	non-malignant
s3A-aeblbibb-1	2479.04	2337.66	NCI_3	stroma	not_prol	non-malignant
s3A-aebocnef-1	2475.5	1782.27	NCI_3	stroma	not_prol	non-malignant
s3A-aeboeobh-1	2483.44	2324.46	NCI_3	stroma	not_prol	non-malignant
s3A-aecahmda-1	2490.02	1778.4	NCI_3	stroma	not_prol	non-malignant
s3A-aeccgpmm-1	2489.09	1755.54	NCI_3	stroma	not_prol	non-malignant
s3A-aecenijp-1	2500.26	2335.97	NCI_3	stroma	not_prol	non-malignant
s3A-aecfpmkc-1	2472.12	2354.47	NCI_3	stroma	not_prol	non-malignant
s3A-aecgbcgi-1	2488.84	2360.91	NCI_3	stroma	not_prol	non-malignant
s3A-aeckhmnd-1	2473.74	1744.57	NCI_3	stroma	not_prol	non-malignant
s3A-aeckicda-1	2484.18	2372.36	NCI_3	stroma	not_prol	non-malignant
s3A-aecmdchi-1	2506.17	2546.77	NCI_3	stroma	not_prol	non-malignant
s3A-aecogeom-1	2476.02	2376.71	NCI_3	stroma	not_prol	non-malignant
s3A-aedbaodk-1	2468.19	2386.91	NCI_3	stroma	not_prol	non-malignant
s3A-aedefcfn-1	2493.89	2118.92	NCI_3	stroma	not_prol	non-malignant
s3A-aedhdllb-1	2511.28	2560.86	NCI_3	stroma	not_prol	non-malignant
s3A-aedhheic-1	2493.71	2402.07	NCI_3	stroma	not_prol	non-malignant
s3A-aedlohoi-1	2495.39	2462.08	NCI_3	stroma	not_prol	non-malignant
s3A-aeeejlmc-1	2487.7	2503.79	NCI_3	stroma	not_prol	non-malignant
s3A-aeehcolp-1	2486.27	2479.78	NCI_3	stroma	not_prol	non-malignant
s3A-aeekbbbe-1	2463.98	2472.43	NCI_3	stroma	not_prol	non-malignant
s3A-aefbemof-1	2483.34	2438.16	NCI_3	stroma	not_prol	non-malignant
s3A-aefdhckf-1	2495.37	2522.45	NCI_3	stroma	not_prol	non-malignant
s3A-aefikopa-1	2488.49	2542.75	NCI_3	stroma	not_prol	non-malignant
s3A-aefjenlc-1	2474.19	1723.14	NCI_3	intermediate	not_prol	non-malignant
s3A-aefkdmdo-1	2496.72	1694.95	NCI_3	parenchyma	not_prol	non-malignant
s3A-aeflaoeh-1	2512.57	1690.38	NCI_3	parenchyma	not_prol	non-malignant
s3A-aeflflpa-1	2502.6	1698.5	NCI_3	parenchyma	not_prol	non-malignant
s3A-aeflpkpo-1	2506.66	1687.96	NCI_3	parenchyma	not_prol	non-malignant
s3A-aefmkaep-1	2506.59	1703.1	NCI_3	parenchyma	not_prol	non-malignant
s3A-aefpljmd-1	2514.02	1702.08	NCI_3	parenchyma	not_prol	non-malignant
s3A-aegdejfm-1	2512.2	1710.58	NCI_3	parenchyma	not_prol	non-malignant
s3A-aegdepmc-1	2518.41	1707.7	NCI_3	parenchyma	not_prol	non-malignant
s3A-aegfcefj-1	4454.62	1689.06	NCI_3	stroma	not_prol	non-malignant
s3A-aeghehac-1	4479.02	1702.18	NCI_3	stroma	not_prol	non-malignant
s3A-aegmajho-1	4450.76	1715.1	NCI_3	stroma	not_prol	non-malignant
s3A-aegmibml-1	4475.22	1691.47	NCI_3	stroma	not_prol	non-malignant
s3A-aegneonc-1	4466.11	1714.45	NCI_3	stroma	not_prol	non-malignant
s3A-aegonmog-1	4428.42	1709.9	NCI_3	stroma	not_prol	non-malignant
s3A-aehalooc-1	4483.85	1685.09	NCI_3	stroma	not_prol	non-malignant
s3A-aehdemhm-1	4493.25	1700.73	NCI_3	stroma	not_prol	non-malignant
s3A-aehdnpkm-1	4480.4	1707.29	NCI_3	stroma	not_prol	non-malignant
s3A-aehfhmbf-1	4510.89	1697.3	NCI_3	stroma	not_prol	non-malignant
s3A-aehfocea-1	4490.02	1712.54	NCI_3	stroma	not_prol	non-malignant
s3A-aehgmndh-1	4439.5	1715.81	NCI_3	stroma	not_prol	non-malignant
s3A-aehlhmgm-1	4505.73	1708.01	NCI_3	stroma	not_prol	non-malignant
s3A-aehlllbi-1	4549.45	1697.05	NCI_3	stroma	not_prol	non-malignant
s3A-aehnijfa-1	4558.16	1694.4	NCI_3	stroma	not_prol	non-malignant
s3A-aehpcfoo-1	4898.46	1699.94	NCI_3	stroma	not_prol	non-malignant
s3A-aeifdagd-1	4572.86	1690.74	NCI_3	stroma	not_prol	non-malignant
s3A-aeiokefo-1	4514.85	1714.68	NCI_3	stroma	not_prol	non-malignant
s3A-aeipgipn-1	4572.1	1703.56	NCI_3	stroma	not_prol	non-malignant
s3A-aeippnhg-1	4437.35	1690.57	NCI_3	stroma	not_prol	non-malignant
s3A-aejchjla-1	4870.16	1695.84	NCI_3	stroma	not_prol	non-malignant
s3A-aejfaeda-1	4854.5	1691.6	NCI_3	stroma	not_prol	non-malignant
s3A-aejfjpgo-1	4208.39	1707.12	NCI_3	stroma	not_prol	non-malignant
s3A-aejfneeh-1	4232.78	1697.74	NCI_3	stroma	not_prol	non-malignant
s3A-aejjejeh-1	4223.51	1721.8	NCI_3	stroma	not_prol	non-malignant
s3A-aejkdfkp-1	4272.89	1697.61	NCI_3	stroma	not_prol	non-malignant
s3A-aejkfdpd-1	4262.05	1687.85	NCI_3	stroma	not_prol	non-malignant
s3A-aejkgklh-1	4291.49	1698.02	NCI_3	stroma	not_prol	non-malignant
s3A-aejkpknb-1	4247.66	1695.7	NCI_3	stroma	not_prol	non-malignant
s3A-aejmmehh-1	4227.75	1689.37	NCI_3	stroma	not_prol	non-malignant
s3A-aekcpncj-1	4273.22	1688.32	NCI_3	stroma	not_prol	non-malignant
s3A-aekhigaj-1	4231.88	1705.61	NCI_3	stroma	not_prol	non-malignant
s3A-aekijkae-1	4225.53	1694.64	NCI_3	stroma	not_prol	non-malignant
s3A-aekknaac-1	4240.35	1710.74	NCI_3	stroma	not_prol	non-malignant
s3A-aeklafao-1	4476.61	1712.79	NCI_3	stroma	not_prol	non-malignant
s3A-aekpincm-1	4239.92	1688.07	NCI_3	stroma	not_prol	non-malignant
s3A-aelaidbb-1	4424.85	1688.06	NCI_3	stroma	not_prol	non-malignant
s3A-aelcbmhg-1	4234.66	1692.39	NCI_3	stroma	not_prol	non-malignant
s3A-aeldnomm-1	4283.18	1692.65	NCI_3	stroma	not_prol	non-malignant
s3A-aelhkgeg-1	4219.49	1697.88	NCI_3	stroma	not_prol	non-malignant
s3A-aeljfanm-1	4348.24	1711.79	NCI_3	stroma	not_prol	non-malignant
s3A-aembpjii-1	4467.95	1687.01	NCI_3	stroma	not_prol	non-malignant
s3A-aemfbola-1	4597.15	1694.84	NCI_3	stroma	not_prol	non-malignant
s3A-aemhjjen-1	4253.5	1705.67	NCI_3	stroma	not_prol	non-malignant
s3A-aemifpll-1	1104.74	3394.51	NCI_3	parenchyma	not_prol	non-malignant
s3A-aemkbaad-1	1105.18	3382.64	NCI_3	parenchyma	not_prol	non-malignant
s3A-aemkcokc-1	1110.12	3372.85	NCI_3	parenchyma	not_prol	non-malignant
s3A-aemoahbp-1	1111.79	3394.89	NCI_3	parenchyma	not_prol	non-malignant
s3A-aempiopj-1	1116.06	3371.37	NCI_3	parenchyma	not_prol	non-malignant
s3A-aencninp-1	1115.74	3385.06	NCI_3	parenchyma	prol	non-malignant
s3A-aengapbo-1	1118.6	3399.99	NCI_3	parenchyma	not_prol	non-malignant
s3A-aengnnna-1	1121.12	3372.18	NCI_3	parenchyma	not_prol	non-malignant
s3A-aenpkojm-1	1122.15	3391.87	NCI_3	parenchyma	not_prol	non-malignant
s3A-aenppgpb-1	1126.67	3372.64	NCI_3	parenchyma	not_prol	non-malignant
s3A-aeoaamgl-1	1124.03	3382.91	NCI_3	parenchyma	prol	non-malignant
s3A-aeoafpdj-1	1129.97	3381.68	NCI_3	parenchyma	not_prol	non-malignant
s3A-aeoajnpd-1	1129.25	3391.57	NCI_3	parenchyma	not_prol	non-malignant
s3A-aeobjmoh-1	1129.94	3400.47	NCI_3	parenchyma	not_prol	non-malignant
s3A-aeocpafm-1	1140.12	3367.17	NCI_3	parenchyma	not_prol	non-malignant
s3A-aeolgddj-1	1136.78	3381.76	NCI_3	parenchyma	not_prol	non-malignant
s3A-aeonpfco-1	1136.45	3399.31	NCI_3	parenchyma	not_prol	non-malignant
s3A-aephlinp-1	1141.34	3383.36	NCI_3	parenchyma	not_prol	non-malignant
s3A-aepnflpm-1	1141.62	3397	NCI_3	parenchyma	prol	non-malignant
s3A-afaadejl-1	1143.99	3386.84	NCI_3	parenchyma	prol	non-malignant
s3A-afacdjpn-1	1148.98	3392.27	NCI_3	parenchyma	prol	non-malignant
s3A-afacelgf-1	1149.44	3400.22	NCI_3	parenchyma	prol	non-malignant
s3A-afadoagc-1	1153.33	3382.4	NCI_3	parenchyma	not_prol	non-malignant
s3A-afaehbcb-1	1159.38	3396.66	NCI_3	parenchyma	prol	non-malignant
s3A-afaehobh-1	1162.72	3378.92	NCI_3	parenchyma	not_prol	non-malignant
s3A-afagknka-1	1177.97	3380.7	NCI_3	parenchyma	not_prol	non-malignant
s3A-afamdnfb-1	1177.91	3394.68	NCI_3	parenchyma	not_prol	non-malignant
s3A-afanlcbd-1	1242.64	3395.01	NCI_3	intermediate	not_prol	non-malignant
s3A-afanmpkp-1	1257.88	3386.93	NCI_3	stroma	not_prol	non-malignant
s3A-afaoelpg-1	1254.74	3404.64	NCI_3	intermediate	not_prol	non-malignant
s3A-afbchikj-1	1269.43	3397.62	NCI_3	stroma	not_prol	non-malignant
s3A-afbfcmbl-1	1277.73	3372.59	NCI_3	stroma	not_prol	non-malignant
s3A-afbgelii-1	1282.3	3385	NCI_3	stroma	not_prol	non-malignant
s3A-afbihmhh-1	1302.12	3384.12	NCI_3	stroma	not_prol	non-malignant
s3A-afbiimge-1	1307.73	3374.45	NCI_3	stroma	not_prol	non-malignant
s3A-afbkgaaf-1	1307.14	3396.53	NCI_3	stroma	not_prol	non-malignant
s3A-afcamcil-1	1320.46	3391.57	NCI_3	stroma	not_prol	non-malignant
s3A-afcamlhf-1	1319.03	3384.23	NCI_3	stroma	not_prol	non-malignant
s3A-afcbgpmc-1	1324.91	3378.97	NCI_3	stroma	not_prol	non-malignant
s3A-afchaahk-1	1331.38	3391.56	NCI_3	stroma	not_prol	non-malignant
s3A-afcidnja-1	1332.77	3379.58	NCI_3	stroma	not_prol	non-malignant
s3A-afcmkjim-1	1333.69	3373.14	NCI_3	stroma	not_prol	non-malignant
s3A-afdbcjno-1	1337.81	3367.38	NCI_3	stroma	not_prol	non-malignant
s3A-afdcofdf-1	1340.65	3383.65	NCI_3	stroma	not_prol	non-malignant
s3A-afdconef-1	1345.88	3376.4	NCI_3	stroma	not_prol	non-malignant
s3A-afddajjh-1	1345.23	3397.92	NCI_3	stroma	not_prol	non-malignant
s3A-afdfcapk-1	1354.7	3387.07	NCI_3	stroma	not_prol	non-malignant
s3A-afdmmacm-1	1360.67	3398.4	NCI_3	stroma	not_prol	non-malignant
s3A-afebnmck-1	1374.9	3387.58	NCI_3	stroma	not_prol	non-malignant
s3A-afebpjah-1	1378.2	3395.73	NCI_3	stroma	not_prol	non-malignant
s3A-afeckmhm-1	1394.96	3387.67	NCI_3	stroma	not_prol	non-malignant
s3A-afegmmoc-1	1400.74	3376.03	NCI_3	stroma	not_prol	non-malignant
s3A-afejgobj-1	1415.63	3385.99	NCI_3	stroma	not_prol	non-malignant
s3A-afelopig-1	1416.37	3399.48	NCI_3	stroma	not_prol	non-malignant
s3A-afennijg-1	1437.02	3393.6	NCI_3	stroma	not_prol	non-malignant
s3A-afepkgmb-1	1454.99	3377.69	NCI_3	stroma	not_prol	non-malignant
s3A-affainip-1	1544.48	3402.46	NCI_3	stroma	not_prol	non-malignant
s3A-affeidnp-1	1545.63	3390.14	NCI_3	stroma	not_prol	non-malignant
s3A-affhikmf-1	1565.38	3386.27	NCI_3	stroma	not_prol	non-malignant
s3A-affidfhk-1	1573.13	3394.54	NCI_3	stroma	not_prol	non-malignant
s3A-affkmlfk-1	1097.78	3396.94	NCI_3	parenchyma	not_prol	non-malignant
s3A-afflkbgb-1	880.611	3398.99	NCI_3	parenchyma	not_prol	non-malignant
s3A-affmdjba-1	901.772	3384.27	NCI_3	parenchyma	not_prol	non-malignant
s3A-affnechc-1	921.269	3377.91	NCI_3	parenchyma	not_prol	non-malignant
s3A-affnneee-1	924.169	3391.14	NCI_3	parenchyma	not_prol	non-malignant
s3A-afgbcpni-1	938.969	3374.73	NCI_3	parenchyma	not_prol	non-malignant
s3A-afgbimlj-1	945.773	3399.43	NCI_3	parenchyma	not_prol	non-malignant
s3A-afgeclib-1	947.26	3386.18	NCI_3	parenchyma	not_prol	non-malignant
s3A-afgfdfln-1	954.188	3373.71	NCI_3	parenchyma	not_prol	non-malignant
s3A-afgglhon-1	960.931	3396.35	NCI_3	parenchyma	not_prol	non-malignant
s3A-afgiblal-1	965.598	3373.28	NCI_3	parenchyma	not_prol	non-malignant
s3A-afgkiaoi-1	976.5	3383.91	NCI_3	parenchyma	not_prol	non-malignant
s3A-afglffom-1	989.877	3399.44	NCI_3	parenchyma	not_prol	non-malignant
s3A-afgmeffc-1	991.649	3373.63	NCI_3	parenchyma	not_prol	non-malignant
s3A-afgmfpgf-1	999.318	3388.6	NCI_3	parenchyma	not_prol	non-malignant
s3A-afhggfbo-1	1004.1	3373.62	NCI_3	parenchyma	not_prol	non-malignant
s3A-afhkpdki-1	1017.24	3376.37	NCI_3	parenchyma	not_prol	non-malignant
s3A-afiagkpd-1	1018.18	3390.01	NCI_3	parenchyma	not_prol	non-malignant
s3A-afigkccb-1	1030.89	3382.78	NCI_3	parenchyma	not_prol	non-malignant
s3A-afigmmed-1	1035.03	3372.14	NCI_3	parenchyma	not_prol	non-malignant
s3A-afigolop-1	1036.24	3398.33	NCI_3	parenchyma	not_prol	non-malignant
s3A-afihpebn-1	1044.49	3387.78	NCI_3	parenchyma	not_prol	non-malignant
s3A-afiibmjd-1	1050.31	3378.1	NCI_3	parenchyma	not_prol	non-malignant
s3A-afimbeoh-1	1053.64	3400.14	NCI_3	parenchyma	not_prol	non-malignant
s3A-afimnhil-1	1056.05	3380.17	NCI_3	parenchyma	not_prol	non-malignant
s3A-afipgmmc-1	1060.74	3386.61	NCI_3	parenchyma	not_prol	non-malignant
s3A-afjacjmm-1	1064.56	3374.78	NCI_3	parenchyma	not_prol	non-malignant
s3A-afjaedpn-1	1069.21	3399.22	NCI_3	parenchyma	not_prol	non-malignant
s3A-afjcnkph-1	1071.48	3371.78	NCI_3	parenchyma	not_prol	non-malignant
s3A-afjfblla-1	1071.37	3389.65	NCI_3	parenchyma	prol	non-malignant
s3A-afjhgdep-1	1072.19	3381.56	NCI_3	parenchyma	not_prol	non-malignant
s3A-afjmbbnm-1	1077.59	3370.66	NCI_3	parenchyma	not_prol	non-malignant
s3A-afjoaggc-1	1079.7	3395.08	NCI_3	parenchyma	not_prol	non-malignant
s3A-afjpkkpg-1	1081.27	3378.89	NCI_3	parenchyma	not_prol	non-malignant
s3A-afkbmmln-1	1085.66	3373	NCI_3	parenchyma	not_prol	non-malignant
s3A-afkdheml-1	1087.02	3386.21	NCI_3	parenchyma	not_prol	non-malignant
s3A-afkfcoaf-1	1090.12	3376.69	NCI_3	parenchyma	not_prol	non-malignant
s3A-afkfojmh-1	1088.88	3399.02	NCI_3	parenchyma	not_prol	non-malignant
s3A-afkgffic-1	1095.92	3384.39	NCI_3	parenchyma	not_prol	non-malignant
s3A-afkiemnn-1	1098.23	3375.22	NCI_3	parenchyma	not_prol	non-malignant
s3A-afkkmogf-1	853.06	3113.4	NCI_3	parenchyma	prol	non-malignant
s3A-aflancmo-1	840.186	3115.58	NCI_3	parenchyma	not_prol	non-malignant
s3A-aflehhck-1	833.61	3117.68	NCI_3	parenchyma	not_prol	non-malignant
s3A-aflgfbhe-1	826.252	3117.4	NCI_3	parenchyma	not_prol	non-malignant
s3A-aflibiam-1	849.864	3119.49	NCI_3	parenchyma	prol	non-malignant
s3A-afljpoei-1	828.739	3125.81	NCI_3	parenchyma	not_prol	non-malignant
s3A-aflljpjb-1	836.587	3126.16	NCI_3	parenchyma	not_prol	non-malignant
s3A-aflmbecm-1	848.052	3126	NCI_3	parenchyma	not_prol	non-malignant
s3A-aflnfjbf-1	841.886	3128.14	NCI_3	parenchyma	not_prol	non-malignant
s3A-aflpdmbb-1	845.694	3133.04	NCI_3	parenchyma	not_prol	non-malignant
s3A-afmceghc-1	827.608	3134.7	NCI_3	parenchyma	not_prol	non-malignant
s3A-afmcjppd-1	835.195	3135.5	NCI_3	parenchyma	not_prol	non-malignant
s3A-afmhfhon-1	839.4	3138.72	NCI_3	parenchyma	prol	non-malignant
s3A-afnaofjo-1	843.694	3142.13	NCI_3	parenchyma	not_prol	non-malignant
s3A-afncjfkg-1	822.244	3144.72	NCI_3	parenchyma	not_prol	non-malignant
s3A-afnebmbo-1	835.736	3146.91	NCI_3	parenchyma	not_prol	non-malignant
s3A-afneipbh-1	848.841	3149.08	NCI_3	parenchyma	not_prol	non-malignant
s3A-afnhcpda-1	828.862	3146.38	NCI_3	parenchyma	not_prol	non-malignant
s3A-afnjaoon-1	842.201	3150.25	NCI_3	parenchyma	not_prol	non-malignant
s3A-afnjcaji-1	830.598	3152.36	NCI_3	parenchyma	not_prol	non-malignant
s3A-afnjgemc-1	825.075	3157.4	NCI_3	parenchyma	not_prol	non-malignant
s3A-afnjkiel-1	843.59	3158.02	NCI_3	parenchyma	not_prol	non-malignant
s3A-afnjlgjp-1	835.585	3162.25	NCI_3	parenchyma	not_prol	non-malignant
s3A-afocjacf-1	849.232	3163.58	NCI_3	parenchyma	not_prol	non-malignant
s3A-afodapfc-1	825.279	3166.64	NCI_3	parenchyma	not_prol	non-malignant
s3A-afodckmh-1	844.259	3168.49	NCI_3	parenchyma	prol	non-malignant
s3A-afodimne-1	821.611	3172.19	NCI_3	parenchyma	not_prol	non-malignant
s3A-afohfibg-1	836.741	3172.68	NCI_3	parenchyma	not_prol	non-malignant
s3A-afojhboi-1	830.661	3173.61	NCI_3	parenchyma	not_prol	non-malignant
s3A-afokihcp-1	850.172	3174.47	NCI_3	parenchyma	not_prol	non-malignant
s3A-afokjdla-1	843.388	3176.18	NCI_3	parenchyma	prol	non-malignant
s3A-afomfigb-1	827.876	3180.92	NCI_3	parenchyma	prol	non-malignant
s3A-afooaigh-1	837.074	3180.63	NCI_3	parenchyma	not_prol	non-malignant
s3A-afopokko-1	846.587	3182.68	NCI_3	parenchyma	not_prol	non-malignant
s3A-afoppnnh-1	832.316	3185.93	NCI_3	parenchyma	not_prol	non-malignant
s3A-afpacjhd-1	852.771	3183.19	NCI_3	parenchyma	not_prol	non-malignant
s3A-afpadbhk-1	840.99	3188.29	NCI_3	parenchyma	not_prol	non-malignant
s3A-afpamnek-1	828.049	3188.43	NCI_3	parenchyma	not_prol	non-malignant
s3A-afpcdjhc-1	824.667	3190.07	NCI_3	parenchyma	not_prol	non-malignant
s3A-afpcheoi-1	835.661	3189.31	NCI_3	parenchyma	not_prol	non-malignant
s3A-afpdgnmn-1	846.407	3195	NCI_3	parenchyma	not_prol	non-malignant
s3A-afpendaf-1	847.319	3190.46	NCI_3	parenchyma	not_prol	non-malignant
s3A-afpgamcf-1	844.616	3118.87	NCI_3	parenchyma	not_prol	non-malignant
s3A-agaadmej-1	837.627	3198.87	NCI_3	parenchyma	not_prol	non-malignant
s3A-agachlgb-1	828.334	3195.19	NCI_3	parenchyma	not_prol	non-malignant
s3A-agaddmle-1	849.64	3199.76	NCI_3	parenchyma	not_prol	non-malignant
s3A-agafbccc-1	826.178	3204.5	NCI_3	parenchyma	not_prol	non-malignant
s3A-agagjgef-1	847.039	3209.29	NCI_3	parenchyma	not_prol	non-malignant
s3A-agaijmgh-1	822.713	3262.34	NCI_3	parenchyma	not_prol	non-malignant
s3A-agaodpbm-1	834.837	3210.56	NCI_3	parenchyma	not_prol	non-malignant
s3A-agaogble-1	834.239	3220.36	NCI_3	parenchyma	not_prol	non-malignant
s3A-agbcgmjj-1	843.972	3224.16	NCI_3	parenchyma	not_prol	non-malignant
s3A-agblakdm-1	826.343	3228.15	NCI_3	parenchyma	not_prol	non-malignant
s3A-agblnajh-1	832.384	3235.51	NCI_3	parenchyma	not_prol	non-malignant
s3A-agbmhdgg-1	845.822	3237.69	NCI_3	parenchyma	not_prol	non-malignant
s3A-agbnkoli-1	842.416	3249.41	NCI_3	parenchyma	not_prol	non-malignant
s3A-agbofcpo-1	840.825	3279.82	NCI_3	parenchyma	not_prol	non-malignant
s3A-agcakbkb-1	831.731	3250.23	NCI_3	parenchyma	not_prol	non-malignant
s3A-agcapkii-1	839.136	3264.32	NCI_3	parenchyma	not_prol	non-malignant
s3A-agcdcecd-1	846.923	3315.03	NCI_3	parenchyma	not_prol	non-malignant
s3A-agceefia-1	831.975	3335.29	NCI_3	parenchyma	not_prol	non-malignant
s3A-agchfaeo-1	848.891	3136.64	NCI_3	parenchyma	not_prol	non-malignant
s3A-agcikokp-1	821.16	3182.91	NCI_3	parenchyma	not_prol	non-malignant
s3A-agcjkbpi-1	825.621	3355.51	NCI_3	parenchyma	not_prol	non-malignant
s3A-agckhglj-1	821.631	3218.85	NCI_3	parenchyma	not_prol	non-malignant
s3A-agckmlpl-1	849.194	3103.37	NCI_3	parenchyma	not_prol	non-malignant
s3A-agclbpfl-1	844.893	3109.59	NCI_3	parenchyma	prol	non-malignant
s3A-agcljgdc-1	843.99	3104.94	NCI_3	parenchyma	not_prol	non-malignant
s3A-agcnfdbl-1	831.266	3103.59	NCI_3	parenchyma	not_prol	non-malignant
s3A-agcolmhg-1	840.779	3102.51	NCI_3	parenchyma	prol	non-malignant
s3A-agcomjab-1	833.026	3109.35	NCI_3	parenchyma	not_prol	non-malignant
s3A-agdemneg-1	835.372	3098.17	NCI_3	parenchyma	not_prol	non-malignant
s3A-agdfgbbd-1	831.837	3095.13	NCI_3	parenchyma	not_prol	non-malignant
s3A-agdihohi-1	854.471	3093.94	NCI_3	parenchyma	not_prol	non-malignant
s3A-agdjojna-1	844.827	3094.4	NCI_3	parenchyma	not_prol	non-malignant
s3A-agdlfcaj-1	825.469	3096.97	NCI_3	parenchyma	not_prol	non-malignant
s3A-agdnnokp-1	837.378	3090.65	NCI_3	parenchyma	not_prol	non-malignant
s3A-agdophlc-1	845.63	3087.63	NCI_3	parenchyma	not_prol	non-malignant
s3A-agdopjnb-1	832.896	3085.41	NCI_3	parenchyma	prol	non-malignant
s3A-agdplagl-1	843.842	3080.48	NCI_3	parenchyma	prol	non-malignant
s3A-agedpcbd-1	825.936	3081.74	NCI_3	parenchyma	not_prol	non-malignant
s3A-ageghcai-1	851.178	3082.8	NCI_3	parenchyma	prol	non-malignant
s3A-ageiacff-1	838.029	3382.33	NCI_3	parenchyma	not_prol	non-malignant
s3A-ageihabd-1	827.436	2989.51	NCI_3	parenchyma	not_prol	non-malignant
s3A-agelgjlc-1	838.93	2991.56	NCI_3	parenchyma	not_prol	non-malignant
s3A-agenedmd-1	849.937	2992.71	NCI_3	parenchyma	not_prol	non-malignant
s3A-agenioib-1	821.303	2995.25	NCI_3	parenchyma	not_prol	non-malignant
s3A-ageoficd-1	845.414	2998.23	NCI_3	parenchyma	prol	non-malignant
s3A-agfcpplc-1	836.993	2997.3	NCI_3	parenchyma	not_prol	non-malignant
s3A-agfdbbab-1	832.267	3000.24	NCI_3	parenchyma	not_prol	non-malignant
s3A-agfdgief-1	823.059	3001.76	NCI_3	parenchyma	not_prol	non-malignant
s3A-agffaffe-1	842.313	3005.16	NCI_3	parenchyma	prol	non-malignant
s3A-agfgcjem-1	830.844	3007.67	NCI_3	parenchyma	not_prol	non-malignant
s3A-agfjjokc-1	839.773	3012.05	NCI_3	parenchyma	not_prol	non-malignant
s3A-agfmclag-1	831.719	3013.84	NCI_3	parenchyma	not_prol	non-malignant
s3A-agfnaiao-1	848.175	3012.36	NCI_3	parenchyma	not_prol	non-malignant
s3A-agfpepgn-1	846.646	3018.24	NCI_3	parenchyma	not_prol	non-malignant
s3A-agfpmlgp-1	835.279	3019.98	NCI_3	parenchyma	not_prol	non-malignant
s3A-aggbikbj-1	827.488	3025.84	NCI_3	parenchyma	not_prol	non-malignant
s3A-aggclogc-1	843.258	3026.91	NCI_3	parenchyma	prol	non-malignant
s3A-aggddjnp-1	828.006	3030.35	NCI_3	parenchyma	not_prol	non-malignant
s3A-aggdfjgc-1	834.769	3033.47	NCI_3	parenchyma	not_prol	non-malignant
s3A-agghgokb-1	844.796	3033.82	NCI_3	parenchyma	prol	non-malignant
s3A-aggjkoem-1	824.717	3036.87	NCI_3	parenchyma	not_prol	non-malignant
s3A-aggkgnbf-1	847.113	3039.91	NCI_3	parenchyma	not_prol	non-malignant
s3A-agglgoie-1	837.97	3039.3	NCI_3	parenchyma	not_prol	non-malignant
s3A-aggmmmlb-1	829.422	3041.88	NCI_3	parenchyma	prol	non-malignant
s3A-aggnihgm-1	851.85	3043.26	NCI_3	parenchyma	not_prol	non-malignant
s3A-aggoagba-1	838.993	3044.18	NCI_3	parenchyma	not_prol	non-malignant
s3A-aggokcoc-1	826.573	3046.95	NCI_3	parenchyma	not_prol	non-malignant
s3A-aghaophm-1	838.465	3048.53	NCI_3	parenchyma	not_prol	non-malignant
s3A-aghbjpea-1	844.894	3049.68	NCI_3	parenchyma	not_prol	non-malignant
s3A-aghchgfj-1	828.766	3052.17	NCI_3	parenchyma	not_prol	non-malignant
s3A-aghcldpa-1	838.03	3055.54	NCI_3	parenchyma	prol	non-malignant
s3A-aghdbceo-1	847.217	3054.65	NCI_3	parenchyma	not_prol	non-malignant
s3A-aghehleh-1	847.491	3058.5	NCI_3	parenchyma	not_prol	non-malignant
s3A-aghejoai-1	829.76	3059.3	NCI_3	parenchyma	not_prol	non-malignant
s3A-aghhoaci-1	841.018	3062.12	NCI_3	parenchyma	prol	non-malignant
s3A-aghpdnpp-1	823.377	3062.63	NCI_3	parenchyma	not_prol	non-malignant
s3A-agidcjph-1	852.302	3064.21	NCI_3	parenchyma	prol	non-malignant
s3A-agiffmha-1	833.991	3064.54	NCI_3	parenchyma	not_prol	non-malignant
s3A-agihgknm-1	827.609	3068.2	NCI_3	parenchyma	not_prol	non-malignant
s3A-agilhnfe-1	843.577	3070.35	NCI_3	parenchyma	not_prol	non-malignant
s3A-agimnnom-1	833.275	3070.71	NCI_3	parenchyma	not_prol	non-malignant
s3A-aginilag-1	829.534	3073.81	NCI_3	parenchyma	not_prol	non-malignant
s3A-aginofia-1	835.687	3076.63	NCI_3	parenchyma	not_prol	non-malignant
s3A-agipfnhp-1	827.163	3076.49	NCI_3	parenchyma	not_prol	non-malignant
s3A-agjahjgf-1	853.765	3077.41	NCI_3	parenchyma	prol	non-malignant
s3A-agjdkekb-1	1631.25	3385.48	NCI_3	stroma	not_prol	non-malignant
s3A-agjegdin-1	1666.63	3117.56	NCI_3	stroma	not_prol	non-malignant
s3A-agjggedd-1	1612.23	3373.23	NCI_3	stroma	not_prol	non-malignant
s3A-agjgkaae-1	1649.99	3318.13	NCI_3	stroma	not_prol	non-malignant
s3A-agjhbnmf-1	1617.28	3386.26	NCI_3	stroma	not_prol	non-malignant
s3A-agjhjcnc-1	1652.7	3256.87	NCI_3	stroma	not_prol	non-malignant
s3A-agjjinlh-1	1646.93	3355.56	NCI_3	stroma	not_prol	non-malignant
s3A-agjofnoo-1	1661.86	3210.42	NCI_3	stroma	not_prol	non-malignant
s3A-agjpboeg-1	1578.38	3377.81	NCI_3	stroma	not_prol	non-malignant
s3A-agkblhjb-1	1663.21	3230.4	NCI_3	stroma	not_prol	non-malignant
s3A-agkflekf-1	1655.54	3212.75	NCI_3	stroma	not_prol	non-malignant
s3A-agkjlpoi-1	1650.92	3285.79	NCI_3	stroma	not_prol	non-malignant
s3A-agkjmaja-1	1646.47	3297.06	NCI_3	stroma	not_prol	non-malignant
s3A-agkkgjnc-1	1646.57	3330.88	NCI_3	stroma	not_prol	non-malignant
s3A-agkojbpc-1	1657.04	3223.13	NCI_3	stroma	not_prol	non-malignant
s3A-agkopmea-1	1655.27	3240.84	NCI_3	stroma	not_prol	non-malignant
s3A-agkpcldi-1	1657.43	3253.18	NCI_3	stroma	not_prol	non-malignant
s3A-aglcapba-1	1618.16	3377.9	NCI_3	stroma	not_prol	non-malignant
s3A-agldiiga-1	1647.08	3148.26	NCI_3	stroma	not_prol	non-malignant
s3A-agldjhak-1	1646.29	3208.01	NCI_3	stroma	not_prol	non-malignant
s3A-agldpaoa-1	1668.02	3240.01	NCI_3	stroma	not_prol	non-malignant
s3A-aglijdmp-1	1655.19	3344.67	NCI_3	stroma	not_prol	non-malignant
s3A-aglkcdjo-1	1665.2	3219.97	NCI_3	stroma	not_prol	non-malignant
s3A-aglkkcke-1	1664.22	3250.63	NCI_3	stroma	not_prol	non-malignant
s3A-aglldoni-1	1648.41	3233.13	NCI_3	stroma	not_prol	non-malignant
s3A-aglmekdf-1	1658.07	3337.17	NCI_3	stroma	not_prol	non-malignant
s3A-aglpedaf-1	1660.44	3328.14	NCI_3	stroma	not_prol	non-malignant
s3A-agmakgnp-1	1658.94	3301.72	NCI_3	stroma	not_prol	non-malignant
s3A-agmcdopi-1	1649.14	3243.95	NCI_3	stroma	not_prol	non-malignant
s3A-agmifmoo-1	1676.29	3336.87	NCI_3	stroma	not_prol	non-malignant
s3A-agmmcieg-1	1663.62	3207	NCI_3	stroma	not_prol	non-malignant
s3A-agmphadn-1	1662.67	3364	NCI_3	stroma	not_prol	non-malignant
s3A-agnbnplj-1	1668.78	3205.25	NCI_3	stroma	not_prol	non-malignant
s3A-agndpajk-1	1648.36	3216.55	NCI_3	stroma	not_prol	non-malignant
s3A-agnfgfok-1	1586.02	3394.33	NCI_3	stroma	not_prol	non-malignant
s3A-agnghbde-1	1662.2	3277.76	NCI_3	stroma	not_prol	non-malignant
s3A-agnjfaab-1	1658.28	3235.39	NCI_3	stroma	not_prol	non-malignant
s3A-agnmbmap-1	1663.9	3198.96	NCI_3	stroma	not_prol	non-malignant
s3A-agobgfbg-1	1664.93	3321.66	NCI_3	stroma	not_prol	non-malignant
s3A-agoednkh-1	1616.57	3395.64	NCI_3	stroma	not_prol	non-malignant
s3A-agoembcj-1	1651.59	3381.48	NCI_3	stroma	not_prol	non-malignant
s3A-agofhmem-1	1670.6	3311.47	NCI_3	stroma	not_prol	non-malignant
s3A-agohjkbi-1	1654.91	3147.63	NCI_3	stroma	not_prol	non-malignant
s3A-agokjcbf-1	1668.88	3151	NCI_3	stroma	not_prol	non-malignant
s3A-agommogj-1	1659.26	3141.55	NCI_3	stroma	not_prol	non-malignant
s3A-agooihcd-1	1654.9	3133.07	NCI_3	stroma	not_prol	non-malignant
s3A-agpcifef-1	1671.99	3142.59	NCI_3	stroma	not_prol	non-malignant
s3A-agpdfdah-1	1660.84	3153.53	NCI_3	stroma	not_prol	non-malignant
s3A-agpfcgcl-1	1646.76	3263.47	NCI_3	stroma	not_prol	non-malignant
s3A-agpfdljc-1	1664.1	3147.1	NCI_3	stroma	not_prol	non-malignant
s3A-agpjmnpj-1	1651.16	3157.38	NCI_3	stroma	not_prol	non-malignant
s3A-agpnoejg-1	1670.64	3161.85	NCI_3	stroma	not_prol	non-malignant
s3A-agpobjdj-1	1655.43	3165.92	NCI_3	stroma	not_prol	non-malignant
s3A-agppodgb-1	1658.94	3163.27	NCI_3	stroma	not_prol	non-malignant
s3A-ahabccod-1	1657.25	3171.41	NCI_3	stroma	not_prol	non-malignant
s3A-ahacfibh-1	1661.37	3158.45	NCI_3	stroma	not_prol	non-malignant
s3A-ahagfbmo-1	1665.4	3169.15	NCI_3	stroma	not_prol	non-malignant
s3A-ahahibce-1	1649.68	3166.81	NCI_3	stroma	not_prol	non-malignant
s3A-ahalcbap-1	1672.55	3175.51	NCI_3	stroma	not_prol	non-malignant
s3A-ahalekgo-1	1647.68	3174.49	NCI_3	stroma	not_prol	non-malignant
s3A-ahamchim-1	1655.27	3179.83	NCI_3	stroma	not_prol	non-malignant
s3A-ahanmjio-1	1665.17	3175.75	NCI_3	stroma	not_prol	non-malignant
s3A-ahaojbnl-1	1659.22	3191.09	NCI_3	stroma	not_prol	non-malignant
s3A-ahbbdemi-1	1666.96	3190.27	NCI_3	stroma	not_prol	non-malignant
s3A-ahbchlmb-1	1662.89	3181.48	NCI_3	stroma	not_prol	non-malignant
s3A-ahbeeccn-1	1670.72	3186.31	NCI_3	stroma	not_prol	non-malignant
s3A-ahbegbne-1	1649.69	3196.1	NCI_3	stroma	not_prol	non-malignant
s3A-ahbgnijh-1	1649.31	3224.22	NCI_3	stroma	not_prol	non-malignant
s3A-ahbhenpm-1	1651.25	3114.52	NCI_3	stroma	not_prol	non-malignant
s3A-ahbihbnm-1	1663.84	3131.47	NCI_3	stroma	not_prol	non-malignant
s3A-ahbkcgdn-1	1670.34	3131.66	NCI_3	stroma	not_prol	non-malignant
s3A-ahbkofia-1	1669.42	3290.09	NCI_3	stroma	not_prol	non-malignant
s3A-ahbpfojp-1	1603.31	3393.43	NCI_3	stroma	not_prol	non-malignant
s3A-ahcaddpp-1	1589.76	3379.72	NCI_3	stroma	not_prol	non-malignant
s3A-ahccdnlj-1	1672.41	3395.4	NCI_3	stroma	not_prol	non-malignant
s3A-ahceajdd-1	846.112	2562.42	NCI_3	parenchyma	not_prol	non-malignant
s3A-ahchcecn-1	839.426	2584.86	NCI_3	parenchyma	not_prol	non-malignant
s3A-ahcjcman-1	836.285	2608.25	NCI_3	parenchyma	not_prol	non-malignant
s3A-ahclipec-1	852.65	2627.15	NCI_3	parenchyma	not_prol	non-malignant
s3A-ahdaebmp-1	834.349	2631.95	NCI_3	parenchyma	not_prol	non-malignant
s3A-ahdeghdb-1	833.605	2651.56	NCI_3	parenchyma	not_prol	non-malignant
s3A-ahdjkepd-1	838.942	2675.17	NCI_3	parenchyma	not_prol	non-malignant
s3A-ahdmagbh-1	818.033	2683.18	NCI_3	parenchyma	not_prol	non-malignant
s3A-ahdmdhln-1	827.607	2697.9	NCI_3	parenchyma	not_prol	non-malignant
s3A-ahdnhljh-1	829.464	2748.44	NCI_3	parenchyma	not_prol	non-malignant
s3A-ahebpoic-1	846.69	2750.87	NCI_3	parenchyma	not_prol	non-malignant
s3A-aheedepn-1	845.055	2767.42	NCI_3	parenchyma	not_prol	non-malignant
s3A-aheedhln-1	836.232	2782.35	NCI_3	parenchyma	not_prol	non-malignant
s3A-aheenpkl-1	839.697	2801.04	NCI_3	parenchyma	not_prol	non-malignant
s3A-ahefapli-1	837.761	2818.75	NCI_3	parenchyma	not_prol	non-malignant
s3A-ahehdfni-1	851.592	2834.55	NCI_3	parenchyma	not_prol	non-malignant
s3A-aheinegm-1	833.897	2834.69	NCI_3	parenchyma	not_prol	non-malignant
s3A-ahejjpnj-1	839.579	2844.33	NCI_3	parenchyma	not_prol	non-malignant
s3A-ahemdcap-1	838.777	2855.89	NCI_3	parenchyma	not_prol	non-malignant
s3A-ahepobcj-1	848.777	2866.89	NCI_3	parenchyma	not_prol	non-malignant
s3A-ahfanclp-1	822.158	2865.99	NCI_3	parenchyma	not_prol	non-malignant
s3A-ahfeacki-1	837.983	2873.5	NCI_3	parenchyma	not_prol	non-malignant
s3A-ahfelaal-1	825.974	2880.07	NCI_3	parenchyma	not_prol	non-malignant
s3A-ahfelnil-1	831.35	2892.68	NCI_3	parenchyma	not_prol	non-malignant
s3A-ahfemlcf-1	842.377	2893.32	NCI_3	parenchyma	not_prol	non-malignant
s3A-ahfmopka-1	822.568	2903.08	NCI_3	parenchyma	not_prol	non-malignant
s3A-ahfpokkp-1	849.671	2909.67	NCI_3	parenchyma	not_prol	non-malignant
s3A-ahgdoiam-1	829.104	2912.59	NCI_3	parenchyma	not_prol	non-malignant
s3A-ahggkihm-1	835.202	2923.26	NCI_3	parenchyma	not_prol	non-malignant
s3A-ahgihkbe-1	847.831	2923.24	NCI_3	parenchyma	not_prol	non-malignant
s3A-ahgjpjnl-1	822.318	2926.73	NCI_3	parenchyma	not_prol	non-malignant
s3A-ahhbbgfg-1	840.764	2928.31	NCI_3	parenchyma	not_prol	non-malignant
s3A-ahhbfigh-1	845.485	2934.86	NCI_3	parenchyma	not_prol	non-malignant
s3A-ahhdijen-1	837.215	2938.11	NCI_3	parenchyma	not_prol	non-malignant
s3A-ahhgkimm-1	827.868	2938.21	NCI_3	parenchyma	not_prol	non-malignant
s3A-ahhgklcn-1	843.694	2943.8	NCI_3	parenchyma	not_prol	non-malignant
s3A-ahhiibpc-1	825.034	2947.11	NCI_3	parenchyma	not_prol	non-malignant
s3A-ahhjjdgm-1	835.396	2944.82	NCI_3	parenchyma	not_prol	non-malignant
s3A-ahhklflp-1	848.377	2946.08	NCI_3	parenchyma	not_prol	non-malignant
s3A-ahhlcaip-1	851.674	2948.72	NCI_3	parenchyma	not_prol	non-malignant
s3A-ahhoandj-1	832.451	2948.44	NCI_3	parenchyma	not_prol	non-malignant
s3A-ahiblmep-1	838.131	2953.68	NCI_3	parenchyma	not_prol	non-malignant
s3A-ahiffjno-1	844.434	2956.6	NCI_3	parenchyma	not_prol	non-malignant
s3A-ahifkhkj-1	830.363	2956.41	NCI_3	parenchyma	not_prol	non-malignant
s3A-ahimfdon-1	848.675	2960.23	NCI_3	parenchyma	not_prol	non-malignant
s3A-ahimmikb-1	825.61	2961.09	NCI_3	parenchyma	not_prol	non-malignant
s3A-ahinnjhm-1	836.043	2963.34	NCI_3	parenchyma	not_prol	non-malignant
s3A-ahjbcimj-1	843.074	2967.88	NCI_3	parenchyma	not_prol	non-malignant
s3A-ahjblbib-1	830.711	2969.36	NCI_3	parenchyma	not_prol	non-malignant
s3A-ahjcencj-1	836.404	2973.87	NCI_3	parenchyma	not_prol	non-malignant
s3A-ahjcnlog-1	846.818	2975.43	NCI_3	parenchyma	not_prol	non-malignant
s3A-ahjdpjlg-1	828.555	2976.08	NCI_3	parenchyma	not_prol	non-malignant
s3A-ahjfabjb-1	841.219	2977.36	NCI_3	parenchyma	not_prol	non-malignant
s3A-ahjjljgg-1	850.552	2981.9	NCI_3	parenchyma	prol	non-malignant
s3A-ahjnedep-1	826.793	2981.38	NCI_3	parenchyma	not_prol	non-malignant
s3A-ahjodcbe-1	834.708	2983.09	NCI_3	parenchyma	not_prol	non-malignant
s3A-ahjodhea-1	820.671	2982.25	NCI_3	parenchyma	not_prol	non-malignant
s3A-ahjplifk-1	842.929	2984.26	NCI_3	parenchyma	not_prol	non-malignant
s3A-ahkaijkk-1	833.076	2714.53	NCI_3	parenchyma	not_prol	non-malignant
s3A-ahkakibk-1	1652.04	2839.64	NCI_3	stroma	not_prol	non-malignant
s3A-ahkdpfph-1	1642.56	2905.77	NCI_3	stroma	not_prol	non-malignant
s3A-ahkebahf-1	1667.07	2842.72	NCI_3	stroma	not_prol	non-malignant
s3A-ahkgkolb-1	1667.43	2787.7	NCI_3	stroma	not_prol	non-malignant
s3A-ahkicpjo-1	1665.71	2889.19	NCI_3	stroma	not_prol	non-malignant
s3A-ahklccno-1	1646.79	2795.45	NCI_3	stroma	not_prol	non-malignant
s3A-ahkngije-1	1677.56	2821.11	NCI_3	stroma	not_prol	non-malignant
s3A-ahlalled-1	1673.48	2883.22	NCI_3	stroma	not_prol	non-malignant
s3A-ahldljmh-1	1650.24	2766.02	NCI_3	stroma	not_prol	non-malignant
s3A-ahlfcpml-1	1662.43	2760.72	NCI_3	stroma	not_prol	non-malignant
s3A-ahlffpoj-1	1664.7	2897.7	NCI_3	stroma	not_prol	non-malignant
s3A-ahlpllkp-1	1669.91	2872.7	NCI_3	stroma	not_prol	non-malignant
s3A-ahmacacm-1	1652.42	3018.65	NCI_3	stroma	not_prol	non-malignant
s3A-ahmbpmdj-1	1672.44	2889.17	NCI_3	stroma	not_prol	non-malignant
s3A-ahmdnaic-1	1653.77	2777.67	NCI_3	stroma	not_prol	non-malignant
s3A-ahmebcaa-1	1652	2890.01	NCI_3	stroma	not_prol	non-malignant
s3A-ahmebhai-1	1658.37	2808.04	NCI_3	stroma	not_prol	non-malignant
s3A-ahmidmhe-1	1646.01	2853.66	NCI_3	stroma	not_prol	non-malignant
s3A-ahmphdnj-1	1663.14	2874.78	NCI_3	stroma	not_prol	non-malignant
s3A-ahnajmde-1	1657.45	2880.35	NCI_3	stroma	not_prol	non-malignant
s3A-ahnapkii-1	1671.34	2746.63	NCI_3	stroma	not_prol	non-malignant
s3A-ahndpaha-1	1662.75	2925.12	NCI_3	stroma	not_prol	non-malignant
s3A-ahnhbcac-1	1655.9	2909.68	NCI_3	stroma	not_prol	non-malignant
s3A-ahnlglpn-1	1650.55	2961.57	NCI_3	stroma	not_prol	non-malignant
s3A-ahnlncfn-1	1667.08	2912.37	NCI_3	stroma	not_prol	non-malignant
s3A-ahnmlhoe-1	1644.87	2947.82	NCI_3	stroma	not_prol	non-malignant
s3A-ahnnbbab-1	1647.08	2974.34	NCI_3	stroma	not_prol	non-malignant
s3A-ahnnicde-1	1645.52	2967.17	NCI_3	stroma	not_prol	non-malignant
s3A-ahnocelb-1	1646	3001.75	NCI_3	stroma	not_prol	non-malignant
s3A-ahnogehn-1	1661.63	2978.2	NCI_3	stroma	not_prol	non-malignant
s3A-ahnohefo-1	1655.67	2966.58	NCI_3	stroma	not_prol	non-malignant
s3A-ahoefgan-1	1661.27	2726.79	NCI_3	stroma	not_prol	non-malignant
s3A-ahoemill-1	1663.89	2969.11	NCI_3	stroma	not_prol	non-malignant
s3A-ahohhfjf-1	1670.37	3020.63	NCI_3	stroma	not_prol	non-malignant
s3A-ahoikcak-1	1654.1	2991.41	NCI_3	stroma	not_prol	non-malignant
s3A-ahojpbgh-1	1666.92	2997.32	NCI_3	stroma	not_prol	non-malignant
s3A-ahoomjip-1	1654.75	3034.4	NCI_3	stroma	not_prol	non-malignant
s3A-ahpailnb-1	1655.4	2973.81	NCI_3	stroma	not_prol	non-malignant
s3A-ahpbkclp-1	1647.4	2983.6	NCI_3	stroma	not_prol	non-malignant
s3A-ahpbknck-1	1650.41	2649.23	NCI_3	stroma	not_prol	non-malignant
s3A-ahpgpbgd-1	1675.1	2991.28	NCI_3	stroma	not_prol	non-malignant
s3A-ahpnppoj-1	1660.47	2998.8	NCI_3	stroma	not_prol	non-malignant
s3A-ahpodeaj-1	1651.19	2570.68	NCI_3	stroma	not_prol	non-malignant
s3A-aiadoebc-1	1659.17	2985.8	NCI_3	stroma	not_prol	non-malignant
s3A-aialmgjg-1	1655.6	3007.54	NCI_3	stroma	not_prol	non-malignant
s3A-aianniip-1	1650.43	2996.57	NCI_3	stroma	not_prol	non-malignant
s3A-aibaaiai-1	1656.04	2946.47	NCI_3	stroma	not_prol	non-malignant
s3A-aibaeiec-1	1644.86	3021.18	NCI_3	stroma	not_prol	non-malignant
s3A-aibdckpc-1	1653.27	2595.71	NCI_3	stroma	not_prol	non-malignant
s3A-aibfdllh-1	1664.28	2957.46	NCI_3	stroma	not_prol	non-malignant
s3A-aibgnmco-1	1669.98	2965.69	NCI_3	stroma	not_prol	non-malignant
s3A-aibgobli-1	1660.21	3018.73	NCI_3	stroma	not_prol	non-malignant
s3A-aibimcdb-1	1657.81	2682.44	NCI_3	stroma	not_prol	non-malignant
s3A-aiblnipa-1	1665.86	2684.73	NCI_3	stroma	not_prol	non-malignant
s3A-aicbejfb-1	1664.45	3014.32	NCI_3	stroma	not_prol	non-malignant
s3A-aiccclaa-1	1673.58	2615.38	NCI_3	stroma	not_prol	non-malignant
s3A-aiccgcja-1	1647.03	3011.58	NCI_3	stroma	not_prol	non-malignant
s3A-aicdbalb-1	1665.55	2987.13	NCI_3	stroma	not_prol	non-malignant
s3A-aiceammj-1	1662.14	3030.31	NCI_3	stroma	not_prol	non-malignant
s3A-aichbnbn-1	1649.56	3031.99	NCI_3	stroma	not_prol	non-malignant
s3A-aicifdmo-1	1657.16	3024.3	NCI_3	stroma	not_prol	non-malignant
s3A-aickgkoh-1	1664.59	3103.76	NCI_3	stroma	not_prol	non-malignant
s3A-aiclajen-1	1669.14	3008.85	NCI_3	stroma	not_prol	non-malignant
s3A-aiddicbl-1	1666.49	2667.45	NCI_3	stroma	not_prol	non-malignant
s3A-aidffaoo-1	1642.17	3050.23	NCI_3	stroma	not_prol	non-malignant
s3A-aidggaaa-1	1662.42	3039.8	NCI_3	stroma	not_prol	non-malignant
s3A-aidkcjka-1	1654.28	3052.57	NCI_3	stroma	not_prol	non-malignant
s3A-aidnnjne-1	1670.65	3038.56	NCI_3	stroma	not_prol	non-malignant
s3A-aidokfef-1	1650.58	3043.1	NCI_3	stroma	not_prol	non-malignant
s3A-aidolpca-1	1647.51	3052.53	NCI_3	stroma	not_prol	non-malignant
s3A-aiefdmnn-1	1651.7	3059.77	NCI_3	stroma	not_prol	non-malignant
s3A-aiehbmfe-1	1657.81	2825.3	NCI_3	stroma	not_prol	non-malignant
s3A-aiehifcd-1	1673.42	3060.33	NCI_3	stroma	not_prol	non-malignant
s3A-aiejdncl-1	1660.7	3055.11	NCI_3	stroma	not_prol	non-malignant
s3A-aiekidng-1	1659.1	3046.75	NCI_3	stroma	not_prol	non-malignant
s3A-aiekldgh-1	1665.22	3065.65	NCI_3	stroma	not_prol	non-malignant
s3A-aienhbgl-1	1274.57	2560.86	NCI_3	stroma	not_prol	non-malignant
s3A-aieopbag-1	1644.5	3075.4	NCI_3	stroma	not_prol	non-malignant
s3A-aiepbjeb-1	1656.57	3064.56	NCI_3	stroma	not_prol	non-malignant
s3A-aifbopcc-1	1421.23	2559.82	NCI_3	stroma	not_prol	non-malignant
s3A-aifcjhif-1	1645.25	3063.56	NCI_3	stroma	not_prol	non-malignant
s3A-aifjalkp-1	1661.88	3074.48	NCI_3	stroma	not_prol	non-malignant
s3A-aiflbkfk-1	1667.55	3052.81	NCI_3	stroma	not_prol	non-malignant
s3A-aifngigo-1	1408.66	2559.66	NCI_3	stroma	not_prol	non-malignant
s3A-aifnmcep-1	1650.6	3075.59	NCI_3	stroma	not_prol	non-malignant
s3A-aifomcgg-1	1651.33	3069.07	NCI_3	stroma	not_prol	non-malignant
s3A-aigaiedm-1	1647.59	3082.61	NCI_3	stroma	not_prol	non-malignant
s3A-aigakggo-1	1660.6	3090.9	NCI_3	stroma	not_prol	non-malignant
s3A-aigbobai-1	1671.61	2698.04	NCI_3	stroma	not_prol	non-malignant
s3A-aigcachk-1	1651.19	2698.74	NCI_3	stroma	not_prol	non-malignant
s3A-aigfibad-1	1648.94	3090.77	NCI_3	stroma	not_prol	non-malignant
s3A-aighmgag-1	1673.32	3088.61	NCI_3	stroma	not_prol	non-malignant
s3A-aihbljbm-1	1657.09	3083.14	NCI_3	stroma	not_prol	non-malignant
s3A-aihcdlol-1	1651.31	3099.57	NCI_3	stroma	not_prol	non-malignant
s3A-aihhcajc-1	1643.49	2681.79	NCI_3	stroma	not_prol	non-malignant
s3A-aihhpjld-1	1679.37	2679.43	NCI_3	stroma	not_prol	non-malignant
s3A-aihjlcnj-1	2479.33	2724.21	NCI_3	stroma	not_prol	non-malignant
s3A-aihnmdjp-1	2475.64	2731.78	NCI_3	stroma	not_prol	non-malignant
s3A-aiiehfho-1	2487.08	2734.26	NCI_3	stroma	not_prol	non-malignant
s3A-aiiekmkh-1	2464.47	2734.65	NCI_3	stroma	not_prol	non-malignant
s3A-aiiflcjl-1	2477.56	2739.35	NCI_3	stroma	not_prol	non-malignant
s3A-aiigbija-1	2493.84	2744.93	NCI_3	stroma	not_prol	non-malignant
s3A-aiighmen-1	2483.37	2745.78	NCI_3	stroma	not_prol	non-malignant
s3A-aiihhmgd-1	2472.47	2748.09	NCI_3	stroma	not_prol	non-malignant
s3A-aiijljak-1	2482.63	2754.69	NCI_3	stroma	not_prol	non-malignant
s3A-aiilelhb-1	2495.58	2754.43	NCI_3	stroma	not_prol	non-malignant
s3A-aiioehjn-1	2489.56	2755.92	NCI_3	stroma	not_prol	non-malignant
s3A-aiiofgbe-1	2486.77	2763.08	NCI_3	stroma	not_prol	non-malignant
s3A-aiioojmf-1	2492.28	2765.74	NCI_3	stroma	not_prol	non-malignant
s3A-aiipkcdc-1	2471.86	2761.06	NCI_3	stroma	not_prol	non-malignant
s3A-aijamdpm-1	2484.26	2772.1	NCI_3	stroma	not_prol	non-malignant
s3A-aijcamae-1	2478.68	2763.81	NCI_3	stroma	not_prol	non-malignant
s3A-aijdhhhg-1	2471.35	2769.38	NCI_3	stroma	not_prol	non-malignant
s3A-aijfnaja-1	2476.34	2780.58	NCI_3	intermediate	not_prol	non-malignant
s3A-aijgdlnj-1	2496.86	2790.84	NCI_3	stroma	not_prol	non-malignant
s3A-aijhplkf-1	2486.96	2799.76	NCI_3	intermediate	not_prol	non-malignant
s3A-aijidjpj-1	2472.55	2797.74	NCI_3	intermediate	not_prol	non-malignant
s3A-aijpdicb-1	2476.66	2805.91	NCI_3	intermediate	not_prol	non-malignant
s3A-aijppbgg-1	2471.99	2810.88	NCI_3	parenchyma	not_prol	non-malignant
s3A-aikdcoee-1	2483.63	2813.49	NCI_3	intermediate	not_prol	non-malignant
s3A-aikecpkl-1	2472.01	2819.46	NCI_3	parenchyma	not_prol	non-malignant
s3A-aikfkmgk-1	2489.52	2822.48	NCI_3	intermediate	not_prol	non-malignant
s3A-aikfpefa-1	2469.97	2827.43	NCI_3	parenchyma	not_prol	non-malignant
s3A-aikhhioj-1	2475.16	2827.96	NCI_3	parenchyma	not_prol	non-malignant
s3A-aikilekk-1	2480.09	2831.74	NCI_3	parenchyma	prol	non-malignant
s3A-aikldook-1	2490.71	2839.31	NCI_3	parenchyma	not_prol	non-malignant
s3A-aikoabbn-1	2474.89	2842.73	NCI_3	parenchyma	not_prol	non-malignant
s3A-aikomdha-1	2474.68	2853.35	NCI_3	parenchyma	not_prol	non-malignant
s3A-ailiomad-1	2470.37	2900.47	NCI_3	parenchyma	not_prol	non-malignant
s3A-aillhkae-1	2486.48	2899.42	NCI_3	intermediate	not_prol	non-malignant
s3A-ailmkjnc-1	2495.65	2937.89	NCI_3	intermediate	not_prol	non-malignant
s3A-ailnapme-1	2492.37	2967.5	NCI_3	intermediate	not_prol	non-malignant
s3A-ailndadb-1	2480.34	3082.49	NCI_3	stroma	not_prol	non-malignant
s3A-aimbcana-1	2475.08	3096.41	NCI_3	stroma	not_prol	non-malignant
s3A-aimbmmdf-1	2473.13	3105.72	NCI_3	stroma	not_prol	non-malignant
s3A-aimboghb-1	2486.1	3107.8	NCI_3	stroma	not_prol	non-malignant
s3A-aimbpdkm-1	2478.01	3112.25	NCI_3	stroma	not_prol	non-malignant
s3A-ainkipcc-1	2478.07	3120.98	NCI_3	stroma	not_prol	non-malignant
s3A-aiodipaa-1	2487.38	3127.14	NCI_3	stroma	not_prol	non-malignant
s3A-aiodkjpi-1	2468.94	3129.92	NCI_3	stroma	not_prol	non-malignant
s3A-aiofgljn-1	2480.82	3135.82	NCI_3	stroma	not_prol	non-malignant
s3A-aiokpigj-1	2480.4	3145.38	NCI_3	stroma	not_prol	non-malignant
s3A-aiopnajn-1	2488.76	3142.86	NCI_3	stroma	not_prol	non-malignant
s3A-aipcboib-1	2469.19	3142.75	NCI_3	stroma	not_prol	non-malignant
s3A-aipgdmhh-1	2488.31	3153.09	NCI_3	stroma	not_prol	non-malignant
s3A-aiplcgph-1	2476.91	3153.23	NCI_3	stroma	not_prol	non-malignant
s3A-aippdgim-1	2477.15	3163.55	NCI_3	stroma	not_prol	non-malignant
s3A-ajabibmk-1	2483.28	3160.24	NCI_3	stroma	not_prol	non-malignant
s3A-ajalbfnm-1	2482.21	3167.09	NCI_3	stroma	not_prol	non-malignant
s3A-ajbanpoc-1	2493.63	3162.09	NCI_3	stroma	not_prol	non-malignant
s3A-ajbclkde-1	2494.96	3174.95	NCI_3	stroma	not_prol	non-malignant
s3A-ajbdmibb-1	2480.96	3178.6	NCI_3	stroma	not_prol	non-malignant
s3A-ajbgnikp-1	2469.66	3200.53	NCI_3	stroma	not_prol	non-malignant
s3A-ajbjaemh-1	2496.07	3206.95	NCI_3	stroma	not_prol	non-malignant
s3A-ajbpeoln-1	2483.56	3217.07	NCI_3	stroma	not_prol	non-malignant
s3A-ajcdleme-1	2471.93	3232.67	NCI_3	stroma	not_prol	non-malignant
s3A-ajcfjcho-1	2499.17	3263.92	NCI_3	stroma	not_prol	non-malignant
s3A-ajcflodd-1	2482.54	3268.41	NCI_3	stroma	not_prol	non-malignant
s3A-ajcjbglg-1	2494.21	3273.98	NCI_3	stroma	not_prol	non-malignant
s3A-ajcjlpkn-1	2472.08	3282.69	NCI_3	stroma	not_prol	non-malignant
s3A-ajcnpjif-1	2482.33	3343.08	NCI_3	stroma	not_prol	non-malignant
s3A-ajcoobkm-1	2474.92	3356.46	NCI_3	stroma	not_prol	non-malignant
s3A-ajdaceda-1	2491.54	3367.51	NCI_3	stroma	not_prol	non-malignant
s3A-ajdbkopd-1	2549.81	3370.24	NCI_3	stroma	not_prol	non-malignant
s3A-ajdcjggj-1	2601.46	3390.66	NCI_3	stroma	not_prol	non-malignant
s3A-ajdejgna-1	2520.73	3376.94	NCI_3	stroma	not_prol	non-malignant
s3A-ajdemnaa-1	2532.35	3380.74	NCI_3	stroma	not_prol	non-malignant
s3A-ajdiepdh-1	2541.86	3379.69	NCI_3	stroma	not_prol	non-malignant
s3A-ajdjbkbo-1	2580.42	3380.04	NCI_3	stroma	not_prol	non-malignant
s3A-ajdlnegb-1	2557.95	3379.14	NCI_3	stroma	not_prol	non-malignant
s3A-ajeabhga-1	2570.28	3391.51	NCI_3	stroma	not_prol	non-malignant
s3A-ajeejlfn-1	2542.65	3394.48	NCI_3	stroma	not_prol	non-malignant
s3A-ajefplbj-1	2468.72	3375.33	NCI_3	stroma	not_prol	non-malignant
s3A-ajeifkhp-1	2659.62	2535.35	NCI_3	intermediate	not_prol	non-malignant
s3A-ajelfedi-1	2664.75	2538.96	NCI_3	intermediate	not_prol	non-malignant
s3A-ajeofemo-1	2659.94	2554.77	NCI_3	parenchyma	not_prol	non-malignant
s3A-ajfcifbf-1	2659.49	2557.79	NCI_3	parenchyma	not_prol	non-malignant
s3A-ajfehhmk-1	2630.29	2560.21	NCI_3	intermediate	not_prol	non-malignant
s3A-ajffoalg-1	2466.61	2561.61	NCI_3	stroma	not_prol	non-malignant
s3A-ajfgnjkn-1	2494.98	2564.89	NCI_3	stroma	not_prol	non-malignant
s3A-ajfifkim-1	2479.46	2574.85	NCI_3	stroma	not_prol	non-malignant
s3A-ajfjbadi-1	2471.03	2581.91	NCI_3	stroma	not_prol	non-malignant
s3A-ajfjcbpn-1	2474.23	2591.84	NCI_3	stroma	not_prol	non-malignant
s3A-ajfjibep-1	2489.72	2589.97	NCI_3	stroma	not_prol	non-malignant
s3A-ajfmkopb-1	2468.71	2605.36	NCI_3	stroma	not_prol	non-malignant
s3A-ajfncanm-1	2497.91	2611.75	NCI_3	stroma	not_prol	non-malignant
s3A-ajfnkmgm-1	2478.79	2614.59	NCI_3	stroma	not_prol	non-malignant
s3A-ajfomhdd-1	2483.77	2626.99	NCI_3	stroma	not_prol	non-malignant
s3A-ajgfeapn-1	2491.54	2633.52	NCI_3	stroma	not_prol	non-malignant
s3A-ajghlbga-1	2491.11	2642.38	NCI_3	stroma	not_prol	non-malignant
s3A-ajgkegmb-1	2478.91	2643.78	NCI_3	stroma	not_prol	non-malignant
s3A-ajglblpb-1	2474.21	2650.26	NCI_3	stroma	not_prol	non-malignant
s3A-ajglckeo-1	2491.75	2651.57	NCI_3	stroma	not_prol	non-malignant
s3A-ajglghdg-1	2499.69	2653.27	NCI_3	stroma	not_prol	non-malignant
s3A-ajglmglj-1	2476.76	2659.32	NCI_3	stroma	not_prol	non-malignant
s3A-ajgmikak-1	2491.22	2660.32	NCI_3	stroma	not_prol	non-malignant
s3A-ajgmlnif-1	2482.32	2663.31	NCI_3	stroma	not_prol	non-malignant
s3A-ajhaejmc-1	2501.25	2668.68	NCI_3	stroma	not_prol	non-malignant
s3A-ajhcajag-1	2479.82	2668.97	NCI_3	stroma	not_prol	non-malignant
s3A-ajhcmhog-1	2467.28	2670.2	NCI_3	stroma	not_prol	non-malignant
s3A-ajhdjggo-1	2486.46	2669.47	NCI_3	stroma	not_prol	non-malignant
s3A-ajhdolii-1	2495.9	2672.78	NCI_3	stroma	not_prol	non-malignant
s3A-ajhehpin-1	2488.13	2676.69	NCI_3	stroma	not_prol	non-malignant
s3A-ajhgaeea-1	2474.57	2675.53	NCI_3	stroma	not_prol	non-malignant
s3A-ajhignpo-1	2465.21	2681.74	NCI_3	stroma	not_prol	non-malignant
s3A-ajhimehf-1	2479.28	2684.3	NCI_3	stroma	not_prol	non-malignant
s3A-ajhjbagd-1	2491.58	2683.49	NCI_3	stroma	not_prol	non-malignant
s3A-ajhjpcfa-1	2469.72	2689.08	NCI_3	stroma	not_prol	non-malignant
s3A-ajhkfifm-1	2489.8	2692.32	NCI_3	stroma	not_prol	non-malignant
s3A-ajhlggod-1	2460.94	2693.2	NCI_3	stroma	not_prol	non-malignant
s3A-ajhmigih-1	2490.14	2699.92	NCI_3	stroma	not_prol	non-malignant
s3A-ajhmkcmi-1	2475.71	2694.98	NCI_3	stroma	not_prol	non-malignant
s3A-ajhpjjdl-1	2482.45	2700.77	NCI_3	stroma	not_prol	non-malignant
s3A-ajicehob-1	2465.44	2704.19	NCI_3	stroma	not_prol	non-malignant
s3A-ajiggifd-1	2475.86	2708.18	NCI_3	stroma	not_prol	non-malignant
s3A-ajimcchm-1	2495.4	2708.7	NCI_3	stroma	not_prol	non-malignant
s3A-ajiolacp-1	4124.14	2757.08	NCI_3	stroma	not_prol	non-malignant
s3A-ajiomion-1	4122.43	2791.97	NCI_3	stroma	not_prol	non-malignant
s3A-ajiphnpe-1	4956.59	3148.88	NCI_3	stroma	not_prol	non-malignant
s3A-ajjffbha-1	1166.77	3401.39	NCI_3	parenchyma	not_prol	non-malignant
s3A-ajjhmbjc-1	1317.35	3404.24	NCI_3	stroma	not_prol	non-malignant
s3A-ajjlfbnl-1	1380.97	3399.6	NCI_3	stroma	not_prol	non-malignant
s3A-ajjokkfb-1	1430.22	3378.02	NCI_3	stroma	not_prol	non-malignant
s3A-ajkahlpe-1	1603.5	3377.62	NCI_3	stroma	not_prol	non-malignant
s3A-ajkbmaag-1	1640.5	3528.85	NCI_3	intermediate	not_prol	non-malignant
s3A-ajkdfbag-1	1644.53	3516.62	NCI_3	intermediate	not_prol	non-malignant
s3A-ajkiemei-1	1642.98	3563.03	NCI_3	stroma	not_prol	non-malignant
s3A-ajkljeak-1	1644.51	3431.27	NCI_3	stroma	not_prol	non-malignant
s3A-ajkloalb-1	1645.14	3419.49	NCI_3	stroma	not_prol	non-malignant
s3A-ajkngpeb-1	1646.89	3402.15	NCI_3	stroma	not_prol	non-malignant
s3A-ajliphdl-1	1644.54	3436.9	NCI_3	stroma	not_prol	non-malignant
s3A-ajljoaep-1	1645.74	3505.41	NCI_3	intermediate	not_prol	non-malignant
s3A-ajllbdlh-1	1646.98	3424.88	NCI_3	stroma	not_prol	non-malignant
s3A-ajllnmld-1	1645.49	3495.65	NCI_3	parenchyma	not_prol	non-malignant
s3A-ajlmafmi-1	1643.51	3443.17	NCI_3	stroma	not_prol	non-malignant
s3A-ajlncbkn-1	1646.58	3500.01	NCI_3	intermediate	not_prol	non-malignant
s3A-ajlpdamb-1	1650.67	3442.34	NCI_3	stroma	not_prol	non-malignant
s3A-ajlpjamo-1	1652.37	3417	NCI_3	stroma	not_prol	non-malignant
s3A-ajmbcnon-1	1649.5	3489.32	NCI_3	intermediate	not_prol	non-malignant
s3A-ajmgccjf-1	1651.06	3454.52	NCI_3	stroma	not_prol	non-malignant
s3A-ajmgnfdc-1	1653.84	3425.58	NCI_3	stroma	not_prol	non-malignant
s3A-ajmhgnma-1	1656.18	3434.48	NCI_3	stroma	not_prol	non-malignant
s3A-ajmikomo-1	1653.89	3493.55	NCI_3	intermediate	not_prol	non-malignant
s3A-ajmljlbb-1	1653.26	3523.87	NCI_3	intermediate	not_prol	non-malignant
s3A-ajmognhl-1	1656.92	3501.61	NCI_3	intermediate	not_prol	non-malignant
s3A-ajmpbcho-1	1653.23	3510.78	NCI_3	intermediate	not_prol	non-malignant
s3A-ajndcbha-1	1658.88	3519.41	NCI_3	intermediate	not_prol	non-malignant
s3A-ajndefhh-1	1658.55	3486.86	NCI_3	intermediate	not_prol	non-malignant
s3A-ajneiflj-1	1657.09	3404.51	NCI_3	stroma	not_prol	non-malignant
s3A-ajnekbij-1	1662.64	3508.72	NCI_3	intermediate	not_prol	non-malignant
s3A-ajnfghda-1	1661.25	3451.56	NCI_3	stroma	not_prol	non-malignant
s3A-ajnhfghn-1	1662.47	3493.36	NCI_3	intermediate	not_prol	non-malignant
s3A-ajniloaf-1	1662.15	3423.79	NCI_3	stroma	not_prol	non-malignant
s3A-ajnjkgeg-1	1664.81	3544.12	NCI_3	stroma	not_prol	non-malignant
s3A-ajnodbom-1	1663.79	3403.11	NCI_3	stroma	not_prol	non-malignant
s3A-ajoacdfd-1	1665.84	3413.12	NCI_3	stroma	not_prol	non-malignant
s3A-ajoeefcp-1	1665.4	3460.6	NCI_3	stroma	not_prol	non-malignant
s3A-ajooijff-1	1668.89	3495.63	NCI_3	intermediate	not_prol	non-malignant
s3A-ajpabmip-1	1672.01	3487.61	NCI_3	intermediate	not_prol	non-malignant
s3A-ajpcidhi-1	1673.38	3481.03	NCI_3	intermediate	not_prol	non-malignant
s3A-ajpdpdld-1	1670.04	3515.67	NCI_3	intermediate	not_prol	non-malignant
s3A-ajpeepib-1	1667.01	3532.36	NCI_3	stroma	not_prol	non-malignant
s3A-ajpgcaan-1	1664.6	3564.76	NCI_3	stroma	not_prol	non-malignant
s3A-ajpnfgma-1	1672.68	3453.28	NCI_3	stroma	not_prol	non-malignant
s3A-akacehpp-1	1651.36	3564.92	NCI_3	stroma	not_prol	non-malignant
s3A-akachggh-1	1667.33	3441.54	NCI_3	stroma	not_prol	non-malignant
s3A-akahbjpf-1	1665.33	3431.61	NCI_3	stroma	not_prol	non-malignant
s3A-akailobe-1	1668.18	3471.76	NCI_3	intermediate	not_prol	non-malignant
s3A-akaobddo-1	1672.45	3427.63	NCI_3	stroma	not_prol	non-malignant
s3A-akapfljd-1	823.6	3683.47	NCI_3	parenchyma	not_prol	non-malignant
s3A-akbgpbja-1	818.145	3741.1	NCI_3	intermediate	not_prol	non-malignant
s3A-akbihbkf-1	824.44	3666.28	NCI_3	parenchyma	not_prol	non-malignant
s3A-akbilcco-1	823.95	3693.41	NCI_3	parenchyma	not_prol	non-malignant
s3A-akbkpcib-1	825.214	3675.35	NCI_3	parenchyma	not_prol	non-malignant
s3A-akbocjak-1	826.982	3645.91	NCI_3	parenchyma	not_prol	non-malignant
s3A-akbpfken-1	825.459	3535.43	NCI_3	intermediate	not_prol	non-malignant
s3A-akccamkl-1	829.367	3584.09	NCI_3	parenchyma	not_prol	non-malignant
s3A-akceomoc-1	825.307	3546.79	NCI_3	intermediate	not_prol	non-malignant
s3A-akcjdmhb-1	830.239	3703.37	NCI_3	parenchyma	not_prol	non-malignant
s3A-akcjeneh-1	830.309	3621.38	NCI_3	intermediate	not_prol	non-malignant
s3A-akcjpief-1	833.271	3596.36	NCI_3	parenchyma	not_prol	non-malignant
s3A-akcohggf-1	829.387	3695	NCI_3	parenchyma	not_prol	non-malignant
s3A-akddjbcf-1	834.343	3668.99	NCI_3	parenchyma	not_prol	non-malignant
s3A-akdefeji-1	831.642	3687.09	NCI_3	parenchyma	not_prol	non-malignant
s3A-akdepebi-1	831.087	3749.99	NCI_3	parenchyma	not_prol	non-malignant
s3A-akdepfoo-1	833.248	3637.52	NCI_3	parenchyma	not_prol	non-malignant
s3A-akdjlphg-1	831.262	3735.53	NCI_3	parenchyma	not_prol	non-malignant
s3A-akdkebfc-1	831.795	3721.75	NCI_3	intermediate	not_prol	non-malignant
s3A-akdmoalf-1	833.792	3677.95	NCI_3	parenchyma	not_prol	non-malignant
s3A-akdofjbf-1	834.328	3657.16	NCI_3	parenchyma	not_prol	non-malignant
s3A-akdpipmo-1	835.675	3694.54	NCI_3	parenchyma	prol	non-malignant
s3A-akebkmnj-1	838.44	3645.21	NCI_3	intermediate	not_prol	non-malignant
s3A-akebooao-1	841.433	3605.62	NCI_3	intermediate	not_prol	non-malignant
s3A-akedadnc-1	838.422	3729.61	NCI_3	intermediate	not_prol	non-malignant
s3A-akedgpop-1	838.336	3706.03	NCI_3	parenchyma	not_prol	non-malignant
s3A-akeepoba-1	840.843	3569.09	NCI_3	intermediate	not_prol	non-malignant
s3A-akeiacme-1	837.683	3465.97	NCI_3	intermediate	not_prol	non-malignant
s3A-akeidgld-1	839.407	3737.45	NCI_3	parenchyma	not_prol	non-malignant
s3A-akelfkfh-1	839.032	3419.51	NCI_3	parenchyma	not_prol	non-malignant
s3A-akemolec-1	840.547	3686.69	NCI_3	parenchyma	not_prol	non-malignant
s3A-akepfibi-1	844.886	3618.86	NCI_3	intermediate	not_prol	non-malignant
s3A-akfbhhel-1	840.533	3716.59	NCI_3	parenchyma	not_prol	non-malignant
s3A-akfcdckj-1	844.294	3724.03	NCI_3	parenchyma	prol	non-malignant
s3A-akfgccng-1	842.245	3551.64	NCI_3	intermediate	not_prol	non-malignant
s3A-akfklfbb-1	843.87	3533.2	NCI_3	intermediate	not_prol	non-malignant
s3A-akfmgcao-1	844.453	3674.04	NCI_3	parenchyma	prol	non-malignant
s3A-akfnginf-1	845.991	3695.85	NCI_3	parenchyma	not_prol	non-malignant
s3A-akfokdek-1	844.555	3657.12	NCI_3	parenchyma	not_prol	non-malignant
s3A-akfpicck-1	854.207	3543.34	NCI_3	intermediate	not_prol	non-malignant
s3A-akgalncg-1	846.769	3744.79	NCI_3	parenchyma	not_prol	non-malignant
s3A-akgcchhh-1	849.497	3402.43	NCI_3	parenchyma	not_prol	non-malignant
s3A-akgdmgog-1	847.294	3681.84	NCI_3	parenchyma	not_prol	non-malignant
s3A-akgdmjkp-1	849.135	3732.02	NCI_3	parenchyma	not_prol	non-malignant
s3A-akgeahnj-1	847.194	3713.45	NCI_3	parenchyma	not_prol	non-malignant
s3A-akghbcmh-1	848.415	3663.25	NCI_3	parenchyma	not_prol	non-malignant
s3A-akgkefhe-1	851.459	3720.54	NCI_3	parenchyma	not_prol	non-malignant
s3A-akgmbmgh-1	851.334	3689.1	NCI_3	parenchyma	not_prol	non-malignant
s3A-akgneckp-1	2502.51	3387.81	NCI_3	stroma	not_prol	non-malignant
s3A-akgpcknj-1	2518.75	3398.53	NCI_3	stroma	not_prol	non-malignant
s3A-akhfipck-1	2565.16	3402.39	NCI_3	stroma	not_prol	non-malignant
s3A-akhihnao-1	2497.42	3486.19	NCI_3	intermediate	not_prol	non-malignant
s3A-akhlegce-1	2553.23	3388.78	NCI_3	stroma	not_prol	non-malignant
s3A-akhlgclc-1	2783.04	4220.46	NCI_3	stroma	not_prol	non-malignant
s3A-akibbafa-1	2480.04	3435.9	NCI_3	intermediate	not_prol	non-malignant
s3A-akiconfc-1	2480.96	3475.13	NCI_3	intermediate	not_prol	non-malignant
s3A-akidfhcg-1	2465.76	3485.1	NCI_3	intermediate	not_prol	non-malignant
s3A-akidnafj-1	2476.74	3498.04	NCI_3	intermediate	not_prol	non-malignant
s3A-akifcnld-1	2490.2	3455.55	NCI_3	intermediate	not_prol	non-malignant
s3A-akiimnho-1	2471.53	3473.67	NCI_3	intermediate	not_prol	non-malignant
s3A-akiipbbo-1	2497.82	3469.6	NCI_3	intermediate	not_prol	non-malignant
s3A-akilgnmi-1	2477.1	3404.99	NCI_3	stroma	not_prol	non-malignant
s3A-akiphhlb-1	1662.35	827.535	NCI_3	stroma	not_prol	non-malignant
s3A-akjinddl-1	4979.83	852.445	NCI_3	stroma	not_prol	non-malignant
s3A-akjncecf-1	4963.67	855.12	NCI_3	stroma	not_prol	non-malignant
s3A-akjnmckl-1	5001.02	857.737	NCI_3	stroma	not_prol	non-malignant
s3A-akjohnan-1	4991.14	874.553	NCI_3	stroma	not_prol	non-malignant
s3A-akjpheni-1	2258.07	1698.39	NCI_3	stroma	not_prol	non-malignant
s3A-akjppfcm-1	2328.94	1711.83	NCI_3	stroma	not_prol	non-malignant
s3A-akkcmeog-1	2325.82	1699.79	NCI_3	stroma	not_prol	non-malignant
s3A-akkfcgio-1	2360.16	1697.29	NCI_3	stroma	not_prol	non-malignant
s3A-akkhgbck-1	2361.86	1711.37	NCI_3	stroma	not_prol	non-malignant
s3A-akkhpfme-1	2338.12	1688.22	NCI_3	stroma	not_prol	non-malignant
s3A-akkipopk-1	2373.33	1695.86	NCI_3	stroma	not_prol	non-malignant
s3A-akkjjhan-1	2385.13	1706.6	NCI_3	stroma	not_prol	non-malignant
s3A-akkjmhij-1	2398.59	1693.2	NCI_3	stroma	not_prol	non-malignant
s3A-akkmccmc-1	2465.91	1684.7	NCI_3	intermediate	not_prol	non-malignant
s3A-akldhmge-1	2470.38	1616.89	NCI_3	parenchyma	not_prol	non-malignant
s3A-aklepjjl-1	2468.83	1662.1	NCI_3	intermediate	not_prol	non-malignant
s3A-aklhihhb-1	2471.2	1670.7	NCI_3	intermediate	not_prol	non-malignant
s3A-akllmill-1	2465.46	1630.36	NCI_3	parenchyma	not_prol	non-malignant
s3A-akmmlnog-1	2477.51	1587.59	NCI_3	parenchyma	not_prol	non-malignant
s3A-akmofabe-1	2489.62	1688.63	NCI_3	parenchyma	not_prol	non-malignant
s3A-aknbmgpg-1	2491.22	1607.46	NCI_3	parenchyma	not_prol	non-malignant
s3A-akndcfmn-1	2201.68	1686.22	NCI_3	stroma	not_prol	non-malignant
s3A-akngijda-1	2475.72	1570.38	NCI_3	parenchyma	not_prol	non-malignant
s3A-aknglipk-1	2469.2	1647.17	NCI_3	intermediate	not_prol	non-malignant
s3A-aknhdmmj-1	2488.16	1530.08	NCI_3	parenchyma	not_prol	non-malignant
s3A-aknhegpm-1	2471.68	1632.36	NCI_3	parenchyma	not_prol	non-malignant
s3A-aknihnpe-1	2480.07	1602.36	NCI_3	parenchyma	not_prol	non-malignant
s3A-aknnfboh-1	2494.47	1566.39	NCI_3	parenchyma	not_prol	non-malignant
s3A-aknoolco-1	2475.13	1634.23	NCI_3	parenchyma	not_prol	non-malignant
s3A-aknpmoao-1	2476.62	1615.92	NCI_3	parenchyma	prol	non-malignant
s3A-akoinpfn-1	2490.4	1584.5	NCI_3	parenchyma	not_prol	non-malignant
s3A-akojgmbl-1	2476.46	1639.05	NCI_3	parenchyma	not_prol	non-malignant
s3A-akokkhcm-1	2476.24	1652.49	NCI_3	intermediate	not_prol	non-malignant
s3A-akoldfni-1	2478.99	1643.39	NCI_3	parenchyma	not_prol	non-malignant
s3A-akpdmnja-1	2485.42	1593.72	NCI_3	parenchyma	not_prol	non-malignant
s3A-akpdobgb-1	2479.64	1656	NCI_3	intermediate	not_prol	non-malignant
s3A-akpenmda-1	2480.47	1621.6	NCI_3	parenchyma	prol	non-malignant
s3A-akpjahng-1	2486.55	1547.11	NCI_3	parenchyma	not_prol	non-malignant
s3A-akpjiecn-1	2480.95	1631.46	NCI_3	parenchyma	prol	non-malignant
s3A-akpneahm-1	2470.67	1529.05	NCI_3	parenchyma	not_prol	non-malignant
s3A-alabekgd-1	2474.37	1545.1	NCI_3	parenchyma	not_prol	non-malignant
s3A-alacmhji-1	2481.63	1662.66	NCI_3	intermediate	not_prol	non-malignant
s3A-aladahoh-1	2487.94	1602.75	NCI_3	parenchyma	not_prol	non-malignant
s3A-alaganfo-1	2471.17	1578.07	NCI_3	parenchyma	not_prol	non-malignant
s3A-alagcdmp-1	2484.05	1643.39	NCI_3	parenchyma	not_prol	non-malignant
s3A-alahiiob-1	2493.25	1593.72	NCI_3	parenchyma	not_prol	non-malignant
s3A-alahnkpm-1	2484.61	1628.78	NCI_3	parenchyma	not_prol	non-malignant
s3A-alaiccja-1	2487.29	1662.41	NCI_3	parenchyma	not_prol	non-malignant
s3A-alajmbmc-1	2485.05	1670.94	NCI_3	parenchyma	not_prol	non-malignant
s3A-alammnng-1	2487.07	1618.53	NCI_3	parenchyma	not_prol	non-malignant
s3A-albdkgdn-1	2474.53	1601.11	NCI_3	parenchyma	not_prol	non-malignant
s3A-albgpgfd-1	2495.51	1623.57	NCI_3	parenchyma	not_prol	non-malignant
s3A-albiphhg-1	2488.25	1637.71	NCI_3	parenchyma	not_prol	non-malignant
s3A-albjelhp-1	2496.29	1581.95	NCI_3	parenchyma	not_prol	non-malignant
s3A-albjlmmo-1	2488.42	1648.69	NCI_3	parenchyma	not_prol	non-malignant
s3A-alcalknf-1	2483.16	1559.79	NCI_3	parenchyma	not_prol	non-malignant
s3A-alcbinha-1	2484.09	1605.06	NCI_3	parenchyma	not_prol	non-malignant
s3A-alcdgbpp-1	2470.27	1589.31	NCI_3	parenchyma	not_prol	non-malignant
s3A-alcedicc-1	2490.41	1628.86	NCI_3	parenchyma	not_prol	non-malignant
s3A-alckhokn-1	2484.84	1680.92	NCI_3	parenchyma	not_prol	non-malignant
s3A-alckoedo-1	2494.54	1675.5	NCI_3	parenchyma	not_prol	non-malignant
s3A-alclejhb-1	2492.03	1652.28	NCI_3	parenchyma	not_prol	non-malignant
s3A-alclfkpe-1	2485.53	1582.23	NCI_3	parenchyma	not_prol	non-malignant
s3A-alclmkho-1	2494.13	1659.65	NCI_3	parenchyma	not_prol	non-malignant
s3A-alcmnpne-1	2495.86	1634.38	NCI_3	parenchyma	not_prol	non-malignant
s3A-alcnhlln-1	2294.09	1684.7	NCI_3	stroma	not_prol	non-malignant
s3A-alcnnhfe-1	2236.39	1702.57	NCI_3	stroma	not_prol	non-malignant
s3A-alcoomae-1	2213.58	1698.77	NCI_3	stroma	not_prol	non-malignant
s3A-alcphmof-1	2234.64	1690.72	NCI_3	stroma	not_prol	non-malignant
s3A-aldacfci-1	2251.82	1685.17	NCI_3	stroma	not_prol	non-malignant
s3A-aldbbpll-1	2413.1	1709.53	NCI_3	stroma	not_prol	non-malignant
s3A-aldbfhcf-1	2161.65	1682.6	NCI_3	stroma	not_prol	non-malignant
s3A-aldfgdcm-1	2153.05	1701.46	NCI_3	stroma	not_prol	non-malignant
s3A-aldjkabd-1	2140.51	1693.07	NCI_3	stroma	not_prol	non-malignant
s3A-aldlangb-1	2159.32	1688.73	NCI_3	stroma	not_prol	non-malignant
s3A-aledokpp-1	2171.51	1684.06	NCI_3	stroma	not_prol	non-malignant
s3A-aleeicij-1	2164.22	1694.29	NCI_3	stroma	not_prol	non-malignant
s3A-aleeokpj-1	2180.82	1685.73	NCI_3	stroma	not_prol	non-malignant
s3A-alehafmi-1	2170.71	1705.27	NCI_3	stroma	not_prol	non-malignant
s3A-alekeicp-1	2169.5	1690.95	NCI_3	stroma	not_prol	non-malignant
s3A-aleobfdl-1	2176.57	1691.33	NCI_3	stroma	not_prol	non-malignant
s3A-alfalmog-1	2187.3	1693.8	NCI_3	stroma	not_prol	non-malignant
s3A-alfebakk-1	2469.79	1605.39	NCI_3	parenchyma	not_prol	non-malignant
s3A-alfgekjc-1	2198.73	1694.99	NCI_3	stroma	not_prol	non-malignant
s3A-alfglega-1	2193.52	1706.48	NCI_3	stroma	not_prol	non-malignant
s3A-alfpeedk-1	2190.09	1687.37	NCI_3	stroma	not_prol	non-malignant
s3A-alggmolg-1	2181.93	1696.19	NCI_3	stroma	not_prol	non-malignant
s3A-algijlna-1	1918.53	1690.29	NCI_3	stroma	not_prol	non-malignant
s3A-algnlpnb-1	1924.85	1711.72	NCI_3	stroma	not_prol	non-malignant
s3A-algoclii-1	1979.67	1709.83	NCI_3	stroma	not_prol	non-malignant
s3A-alhafhcp-1	1877.45	1692.23	NCI_3	stroma	not_prol	non-malignant
s3A-alhbipnm-1	1880.17	1711.68	NCI_3	stroma	not_prol	non-malignant
s3A-alhbjadg-1	1891.74	1691.48	NCI_3	stroma	not_prol	non-malignant
s3A-alhchobp-1	1857.22	1709.33	NCI_3	stroma	not_prol	non-malignant
s3A-alhclbcd-1	1902.97	1701.42	NCI_3	stroma	not_prol	non-malignant
s3A-alheiiln-1	1936.67	1690.82	NCI_3	stroma	not_prol	non-malignant
s3A-alhgebnh-1	1809.44	1705.57	NCI_3	stroma	not_prol	non-malignant
s3A-alhhglff-1	1858.44	1689.39	NCI_3	stroma	not_prol	non-malignant
s3A-alificoo-1	1665.36	1440.43	NCI_3	stroma	not_prol	non-malignant
s3A-alikkclk-1	1835.1	1695.93	NCI_3	stroma	not_prol	non-malignant
s3A-alimnkge-1	1664.37	1449.89	NCI_3	stroma	not_prol	non-malignant
s3A-alinhhoc-1	1665.54	1569.31	NCI_3	stroma	not_prol	non-malignant
s3A-alipgobl-1	1838.45	1711.02	NCI_3	stroma	not_prol	non-malignant
s3A-aljfpgjk-1	1671.53	1459.21	NCI_3	stroma	not_prol	non-malignant
s3A-aljianpa-1	1986.99	1688.94	NCI_3	stroma	not_prol	non-malignant
s3A-aljjpdhb-1	1785.42	1715.23	NCI_3	stroma	not_prol	non-malignant
s3A-alkakjfk-1	1658.67	1462.74	NCI_3	stroma	not_prol	non-malignant
s3A-alkbceel-1	1659.01	1391.79	NCI_3	stroma	not_prol	non-malignant
s3A-alkbnhgj-1	1651.29	1440.17	NCI_3	stroma	not_prol	non-malignant
s3A-alkcffen-1	1671.36	1526.68	NCI_3	stroma	not_prol	non-malignant
s3A-alkghkid-1	1662.94	1420.73	NCI_3	stroma	not_prol	non-malignant
s3A-alkijdal-1	1679.43	1562.64	NCI_3	stroma	not_prol	non-malignant
s3A-alkkcgbp-1	1805.94	1683.78	NCI_3	stroma	not_prol	non-malignant
s3A-alklkjjf-1	1662.94	1412.75	NCI_3	stroma	not_prol	non-malignant
s3A-alldlkhc-1	1646.08	1456.68	NCI_3	stroma	not_prol	non-malignant
s3A-alleomef-1	1648.07	1401.31	NCI_3	stroma	not_prol	non-malignant
s3A-allggcjd-1	2017.04	1706.17	NCI_3	stroma	not_prol	non-malignant
s3A-allmbfed-1	1680.23	1584.03	NCI_3	stroma	not_prol	non-malignant
s3A-allnamla-1	1766.16	1710.92	NCI_3	stroma	not_prol	non-malignant
s3A-allpbnll-1	1672.26	1395.81	NCI_3	stroma	not_prol	non-malignant
s3A-almadbdk-1	1652.01	1507.72	NCI_3	stroma	not_prol	non-malignant
s3A-almibbhp-1	1647.29	1469.75	NCI_3	stroma	not_prol	non-malignant
s3A-almjmjde-1	1654.66	1484.81	NCI_3	stroma	not_prol	non-malignant
s3A-almkginn-1	1674.38	1472.02	NCI_3	stroma	not_prol	non-malignant
s3A-almlbndd-1	1646.43	1418.54	NCI_3	stroma	not_prol	non-malignant
s3A-almmmnkf-1	1657.03	1384.1	NCI_3	stroma	not_prol	non-malignant
s3A-almnhppo-1	1660.11	1507.27	NCI_3	stroma	not_prol	non-malignant
s3A-almpcimo-1	2064.08	1711.32	NCI_3	stroma	not_prol	non-malignant
s3A-alnbkadg-1	1644.36	1377.81	NCI_3	stroma	not_prol	non-malignant
s3A-alnbpofi-1	1785.78	1685.42	NCI_3	stroma	not_prol	non-malignant
s3A-alncclie-1	1660.24	1148.05	NCI_3	stroma	not_prol	non-malignant
s3A-alnghcbm-1	1663.73	1642.25	NCI_3	stroma	not_prol	non-malignant
s3A-alnnhmei-1	1661.92	1431.31	NCI_3	stroma	not_prol	non-malignant
s3A-alnofmhn-1	1663.22	1406.37	NCI_3	stroma	not_prol	non-malignant
s3A-alnompdk-1	1658.48	1400.01	NCI_3	stroma	not_prol	non-malignant
s3A-alnpoccn-1	1737.59	1678.45	NCI_3	stroma	not_prol	non-malignant
s3A-alodgkdn-1	1645.44	1367.56	NCI_3	stroma	not_prol	non-malignant
s3A-alodpppa-1	1659.03	1174.06	NCI_3	stroma	not_prol	non-malignant
s3A-aloejdjf-1	1746.53	1698.43	NCI_3	stroma	not_prol	non-malignant
s3A-aloilefm-1	1667.68	1595.02	NCI_3	stroma	not_prol	non-malignant
s3A-alojomha-1	1656.68	1363.26	NCI_3	stroma	not_prol	non-malignant
s3A-alokbbmj-1	1657.99	1334.39	NCI_3	stroma	not_prol	non-malignant
s3A-alookmpn-1	1645.21	1336.54	NCI_3	stroma	not_prol	non-malignant
s3A-alpfbdll-1	1658.66	1372.01	NCI_3	stroma	not_prol	non-malignant
s3A-alpggahp-1	1732.89	1712.57	NCI_3	stroma	not_prol	non-malignant
s3A-alpggkcg-1	1653.01	1590.24	NCI_3	stroma	not_prol	non-malignant
s3A-alpimhaf-1	1664.61	1610.97	NCI_3	stroma	not_prol	non-malignant
s3A-alpnpnmc-1	1645.93	1353.61	NCI_3	stroma	not_prol	non-malignant
s3A-amaaihma-1	1659.77	1317.87	NCI_3	stroma	not_prol	non-malignant
s3A-amacjeab-1	1673.21	1322.18	NCI_3	stroma	not_prol	non-malignant
s3A-amadhinb-1	1662.37	1352.85	NCI_3	stroma	not_prol	non-malignant
s3A-amaehdmn-1	1663.27	1602.21	NCI_3	stroma	not_prol	non-malignant
s3A-amaeidbd-1	1646.79	1603.43	NCI_3	stroma	not_prol	non-malignant
s3A-amafdeni-1	1652.3	1578.86	NCI_3	stroma	not_prol	non-malignant
s3A-amafebkb-1	1674.14	1166.57	NCI_3	stroma	not_prol	non-malignant
s3A-amaioopd-1	1644.7	1588.64	NCI_3	stroma	not_prol	non-malignant
s3A-amangnlm-1	1670.33	1338.91	NCI_3	stroma	not_prol	non-malignant
s3A-amaoegfa-1	1701.5	1712.92	NCI_3	stroma	not_prol	non-malignant
s3A-ambbngog-1	1659.26	1575.98	NCI_3	stroma	not_prol	non-malignant
s3A-ambeckcp-1	1651.19	1627.46	NCI_3	stroma	not_prol	non-malignant
s3A-ambeiokc-1	1667.96	1179.69	NCI_3	stroma	not_prol	non-malignant
s3A-ambfcjfa-1	1716.2	1693.54	NCI_3	stroma	not_prol	non-malignant
s3A-ambggddl-1	1649.19	1614.09	NCI_3	stroma	not_prol	non-malignant
s3A-ambhppll-1	1649.12	1266.62	NCI_3	stroma	not_prol	non-malignant
s3A-ambjkipn-1	2078.93	1707.5	NCI_3	stroma	not_prol	non-malignant
s3A-ambnoecc-1	1654.19	1263.33	NCI_3	stroma	not_prol	non-malignant
s3A-ambnpafh-1	1666.46	1238.22	NCI_3	stroma	not_prol	non-malignant
s3A-ambpfaph-1	1663.49	1258.65	NCI_3	stroma	not_prol	non-malignant
s3A-amccdbej-1	1650.13	1233.86	NCI_3	stroma	not_prol	non-malignant
s3A-amcddplg-1	1652.47	1206.96	NCI_3	stroma	not_prol	non-malignant
s3A-amcipoci-1	1666.33	1300.37	NCI_3	stroma	not_prol	non-malignant
s3A-amcodpak-1	1663.21	1274.82	NCI_3	stroma	not_prol	non-malignant
s3A-amdalbji-1	1676.94	1245.99	NCI_3	stroma	not_prol	non-malignant
s3A-amdcijoo-1	1657.1	1220.66	NCI_3	stroma	not_prol	non-malignant
s3A-amdkgcnd-1	1670.24	1187.41	NCI_3	stroma	not_prol	non-malignant
s3A-amdkmbch-1	1655.77	1188.82	NCI_3	stroma	not_prol	non-malignant
s3A-amdmllcg-1	1787.52	1705.22	NCI_3	stroma	not_prol	non-malignant
s3A-amdnipbl-1	2463.4	1461.5	NCI_3	parenchyma	not_prol	non-malignant
s3A-amdpohcd-1	2490.85	1113.96	NCI_3	parenchyma	not_prol	non-malignant
s3A-amecgehl-1	2475.73	1110.15	NCI_3	parenchyma	not_prol	non-malignant
s3A-ameeefgg-1	2494.49	1123.58	NCI_3	parenchyma	not_prol	non-malignant
s3A-amefaidl-1	2480.78	1126.79	NCI_3	parenchyma	not_prol	non-malignant
s3A-ameiffhg-1	2469.28	1120.05	NCI_3	parenchyma	not_prol	non-malignant
s3A-amekjbkk-1	2485.39	1121.41	NCI_3	parenchyma	not_prol	non-malignant
s3A-amenjilj-1	2491.36	1133.84	NCI_3	parenchyma	prol	non-malignant
s3A-amfbifdg-1	2478.03	1134.63	NCI_3	parenchyma	prol	non-malignant
s3A-amfdfkai-1	2468.48	1130.81	NCI_3	parenchyma	not_prol	non-malignant
s3A-amfdhdhh-1	2465.04	1137.96	NCI_3	parenchyma	prol	non-malignant
s3A-amfeeehk-1	2488.27	1141.45	NCI_3	parenchyma	prol	non-malignant
s3A-amfenhjd-1	2472.78	1146.64	NCI_3	parenchyma	not_prol	non-malignant
s3A-amffiebf-1	2470.32	1257.27	NCI_3	parenchyma	not_prol	non-malignant
s3A-amfhogll-1	2476.46	1156.45	NCI_3	parenchyma	not_prol	non-malignant
s3A-amfkoaca-1	2488.15	1153.15	NCI_3	parenchyma	not_prol	non-malignant
s3A-amfmifki-1	2471.24	1156.19	NCI_3	parenchyma	not_prol	non-malignant
s3A-amfmpfap-1	2475.1	1164.65	NCI_3	parenchyma	not_prol	non-malignant
s3A-amfncfjo-1	2495.16	1159.67	NCI_3	parenchyma	not_prol	non-malignant
s3A-amfndaep-1	2467.16	1157.86	NCI_3	parenchyma	prol	non-malignant
s3A-amfokbkk-1	2470.6	1170.92	NCI_3	parenchyma	not_prol	non-malignant
s3A-amgedaje-1	2483.22	1163.5	NCI_3	parenchyma	not_prol	non-malignant
s3A-amggaagb-1	2490.43	1171.45	NCI_3	parenchyma	not_prol	non-malignant
s3A-amggjkpj-1	2478.38	1173.28	NCI_3	parenchyma	not_prol	non-malignant
s3A-amghicha-1	2469.04	1179.85	NCI_3	parenchyma	prol	non-malignant
s3A-amghjolk-1	2493.2	1184.44	NCI_3	parenchyma	not_prol	non-malignant
s3A-amgkandb-1	2485.4	1181.96	NCI_3	parenchyma	not_prol	non-malignant
s3A-amgpajhn-1	2477.18	1186.35	NCI_3	parenchyma	not_prol	non-malignant
s3A-amhbfgip-1	2467.61	1189.26	NCI_3	parenchyma	not_prol	non-malignant
s3A-amhebpdj-1	2486.03	1232.89	NCI_3	parenchyma	not_prol	non-malignant
s3A-amhnjheg-1	2493.02	1232.06	NCI_3	parenchyma	not_prol	non-malignant
s3A-amibghfg-1	2476.2	1233.53	NCI_3	parenchyma	not_prol	non-malignant
s3A-amibogoc-1	2469.97	1225.29	NCI_3	parenchyma	not_prol	non-malignant
s3A-amicpmkj-1	2469.11	1237.37	NCI_3	parenchyma	not_prol	non-malignant
s3A-amidbddb-1	2497.26	1240.42	NCI_3	parenchyma	not_prol	non-malignant
s3A-amigofig-1	2481.51	1236.56	NCI_3	parenchyma	not_prol	non-malignant
s3A-amijejpp-1	2473.82	1248.11	NCI_3	parenchyma	not_prol	non-malignant
s3A-amijknab-1	2487.06	1241.54	NCI_3	parenchyma	not_prol	non-malignant
s3A-aminmoep-1	2490.87	1248.85	NCI_3	parenchyma	not_prol	non-malignant
s3A-amjeoafm-1	2483.95	1253.37	NCI_3	parenchyma	not_prol	non-malignant
s3A-amjiepco-1	2477.51	1273.02	NCI_3	parenchyma	not_prol	non-malignant
s3A-amjjbbpc-1	2490.4	1274.38	NCI_3	parenchyma	not_prol	non-malignant
s3A-amjnmcji-1	2485.21	1263.17	NCI_3	parenchyma	not_prol	non-malignant
s3A-amkabali-1	2494.36	1257.74	NCI_3	parenchyma	not_prol	non-malignant
s3A-amkafihh-1	2484.1	1191.92	NCI_3	parenchyma	not_prol	non-malignant
s3A-amkbfnom-1	2473.55	1197.06	NCI_3	parenchyma	not_prol	non-malignant
s3A-amkcikca-1	2467.49	1202.81	NCI_3	parenchyma	not_prol	non-malignant
s3A-amkcnbkh-1	2472.95	1444.08	NCI_3	parenchyma	not_prol	non-malignant
s3A-amkeibga-1	2483.42	1203.43	NCI_3	parenchyma	not_prol	non-malignant
s3A-amkemcoc-1	2474.75	1206.6	NCI_3	parenchyma	not_prol	non-malignant
s3A-amkfhcki-1	2491.23	1206.92	NCI_3	parenchyma	not_prol	non-malignant
s3A-amkijbei-1	2481.1	1214.62	NCI_3	parenchyma	not_prol	non-malignant
s3A-amklaclf-1	2496.99	1215.61	NCI_3	parenchyma	not_prol	non-malignant
s3A-amkllhgd-1	2473.46	1216.79	NCI_3	parenchyma	not_prol	non-malignant
s3A-amlancbl-1	2485.66	1225.65	NCI_3	parenchyma	not_prol	non-malignant
s3A-amlfpbak-1	2487.84	1218.38	NCI_3	parenchyma	not_prol	non-malignant
s3A-amlgmmpb-1	2494.63	1197.92	NCI_3	parenchyma	not_prol	non-malignant
s3A-amlidiog-1	2468.46	1434.19	NCI_3	parenchyma	not_prol	non-malignant
s3A-amlimcfa-1	2493.98	1430.28	NCI_3	parenchyma	not_prol	non-malignant
s3A-amljdlog-1	2490.86	1399.9	NCI_3	parenchyma	prol	non-malignant
s3A-amlmhoji-1	2459.94	1425.45	NCI_3	parenchyma	not_prol	non-malignant
s3A-amlphegd-1	2479.6	1445.4	NCI_3	parenchyma	not_prol	non-malignant
s3A-ammboifn-1	2474.76	1453.08	NCI_3	parenchyma	not_prol	non-malignant
s3A-ammglcji-1	2488.28	1363.99	NCI_3	parenchyma	not_prol	non-malignant
s3A-ammhlfhm-1	2488.43	1447.26	NCI_3	parenchyma	not_prol	non-malignant
s3A-ammijnlo-1	2495.94	1446.43	NCI_3	parenchyma	not_prol	non-malignant
s3A-ammjgdfb-1	2473.14	1424.75	NCI_3	parenchyma	not_prol	non-malignant
s3A-ammjgpfb-1	2484.23	1428.11	NCI_3	parenchyma	not_prol	non-malignant
s3A-ammjmcch-1	2483.51	1436.96	NCI_3	parenchyma	prol	non-malignant
s3A-amnbnjlp-1	2486.43	1453.79	NCI_3	parenchyma	not_prol	non-malignant
s3A-amncccjh-1	2474.93	1407.97	NCI_3	parenchyma	not_prol	non-malignant
s3A-amnhbloi-1	2480.67	1420.8	NCI_3	parenchyma	not_prol	non-malignant
s3A-amnkmfdc-1	2475.89	1431.75	NCI_3	parenchyma	prol	non-malignant
s3A-amnlcpfe-1	2490.03	1416.41	NCI_3	parenchyma	not_prol	non-malignant
s3A-amnopdji-1	2483.08	1465.64	NCI_3	parenchyma	not_prol	non-malignant
s3A-amohdjaf-1	2480.49	1146.58	NCI_3	parenchyma	not_prol	non-malignant
s3A-amojjdpc-1	3304.89	1429.91	NCI_3	parenchyma	not_prol	non-malignant
s3A-amojnckl-1	3302.57	1406.93	NCI_3	parenchyma	not_prol	non-malignant
s3A-amophidh-1	4960.31	1208.03	NCI_3	stroma	not_prol	non-malignant
s3A-ampemall-1	4954.71	1029.81	NCI_3	stroma	not_prol	non-malignant
s3A-ampijlic-1	4935.82	1314.05	NCI_3	stroma	not_prol	non-malignant
s3A-ampjclog-1	4941.49	1278.92	NCI_3	stroma	not_prol	non-malignant
s3A-ampjidgc-1	4955.4	1303.51	NCI_3	stroma	not_prol	non-malignant
s3A-ampkkbkl-1	4950.81	1564.45	NCI_3	stroma	not_prol	non-malignant
s3A-amplgnfi-1	4949.63	1408.91	NCI_3	stroma	not_prol	non-malignant
s3A-ampmafgn-1	4935.92	1416.38	NCI_3	stroma	not_prol	non-malignant
s3A-anacemjn-1	4943.22	1426.65	NCI_3	stroma	not_prol	non-malignant
s3A-anacnlao-1	4945.42	1356.74	NCI_3	stroma	not_prol	non-malignant
s3A-anadhpce-1	4957.58	1425.23	NCI_3	stroma	not_prol	non-malignant
s3A-anadinmj-1	4951.56	1188.97	NCI_3	stroma	not_prol	non-malignant
s3A-anadlnnf-1	4958.68	1175.16	NCI_3	stroma	not_prol	non-malignant
s3A-anaibpdb-1	4961.19	1385.28	NCI_3	stroma	not_prol	non-malignant
s3A-anbafaba-1	4964.74	1499.69	NCI_3	stroma	not_prol	non-malignant
s3A-anbaihhm-1	4966.48	1466.56	NCI_3	stroma	not_prol	non-malignant
s3A-anbdgcgd-1	4952.95	1473.49	NCI_3	stroma	not_prol	non-malignant
s3A-anbdiedl-1	4946.27	1489.28	NCI_3	stroma	not_prol	non-malignant
s3A-anbhhdjo-1	4939.04	1203.82	NCI_3	stroma	not_prol	non-malignant
s3A-anbiapjp-1	4960.35	1541.65	NCI_3	stroma	not_prol	non-malignant
s3A-anbicdmm-1	4962.32	1552.29	NCI_3	stroma	not_prol	non-malignant
s3A-anblilla-1	5010.04	877.225	NCI_3	stroma	not_prol	non-malignant
s3A-anbmgkoh-1	4955.51	1496.69	NCI_3	stroma	not_prol	non-malignant
s3A-anbmjpan-1	4962.12	970.903	NCI_3	stroma	not_prol	non-malignant
s3A-anbolmfe-1	4944.73	959.1	NCI_3	stroma	not_prol	non-malignant
s3A-anbomegk-1	4964.1	993.478	NCI_3	stroma	not_prol	non-malignant
s3A-anbomofa-1	4946.82	996.114	NCI_3	stroma	not_prol	non-malignant
s3A-ancaclin-1	4952.9	1008.29	NCI_3	stroma	not_prol	non-malignant
s3A-ancbaodf-1	4937.23	1020.37	NCI_3	stroma	not_prol	non-malignant
s3A-ancelgec-1	4940.66	1071.96	NCI_3	stroma	not_prol	non-malignant
s3A-anchkjpe-1	4950.12	1088.54	NCI_3	stroma	not_prol	non-malignant
s3A-ancjbnbo-1	4933.07	1131.11	NCI_3	stroma	not_prol	non-malignant
s3A-anckeoic-1	4951.67	1153.23	NCI_3	stroma	not_prol	non-malignant
s3A-anckfigk-1	4935.04	1161.29	NCI_3	stroma	not_prol	non-malignant
s3A-ancogaon-1	4961	1328.1	NCI_3	stroma	not_prol	non-malignant
s3A-anddpabi-1	848.373	2455.82	NCI_3	intermediate	not_prol	non-malignant
s3A-andebdoc-1	1843.89	2537.26	NCI_3	stroma	not_prol	non-malignant
s3A-andfkimb-1	2132.06	2535.72	NCI_3	stroma	not_prol	non-malignant
s3A-andkegbl-1	1758.6	2533.01	NCI_3	stroma	not_prol	non-malignant
s3A-andmikdc-1	1726.35	2535.41	NCI_3	stroma	not_prol	non-malignant
s3A-andolfkg-1	1932.23	2534.48	NCI_3	stroma	not_prol	non-malignant
s3A-aneaiace-1	2255.15	2536.77	NCI_3	stroma	not_prol	non-malignant
s3A-aneamlgf-1	2038.32	2534.26	NCI_3	stroma	not_prol	non-malignant
s3A-aneamoaj-1	2021.4	2533.71	NCI_3	stroma	not_prol	non-malignant
s3A-anebifae-1	2241.76	2533.86	NCI_3	stroma	not_prol	non-malignant
s3A-aneedbdn-1	1883.23	2537.66	NCI_3	stroma	not_prol	non-malignant
s3A-aneeofee-1	2198.71	2533.09	NCI_3	stroma	not_prol	non-malignant
s3A-anefnkpn-1	2056.69	2535.12	NCI_3	stroma	not_prol	non-malignant
s3A-anehbaii-1	2170.92	2540.96	NCI_3	stroma	not_prol	non-malignant
s3A-anelehep-1	1955.24	2536.19	NCI_3	stroma	not_prol	non-malignant
s3A-anfgbooa-1	1872.44	2540.95	NCI_3	stroma	not_prol	non-malignant
s3A-anfhkabg-1	2063.25	2538.76	NCI_3	stroma	not_prol	non-malignant
s3A-anflbmnc-1	1701.43	2537.17	NCI_3	stroma	not_prol	non-malignant
s3A-anflflhh-1	1686.9	2536.89	NCI_3	stroma	not_prol	non-malignant
s3A-angbiiab-1	2422	2532.12	NCI_3	stroma	not_prol	non-malignant
s3A-angddaci-1	2068.54	2539.57	NCI_3	stroma	not_prol	non-malignant
s3A-angdlkgj-1	1902.78	2537.7	NCI_3	stroma	not_prol	non-malignant
s3A-angdoobo-1	2149.09	2533.41	NCI_3	stroma	not_prol	non-malignant
s3A-angfbbei-1	1890.02	2539.33	NCI_3	stroma	not_prol	non-malignant
s3A-angfeggg-1	2042.7	2540.66	NCI_3	stroma	not_prol	non-malignant
s3A-angkhhfl-1	1896.92	2539.37	NCI_3	stroma	not_prol	non-malignant
s3A-angnloaf-1	1920.4	2539.12	NCI_3	stroma	not_prol	non-malignant
s3A-angofnnb-1	2051.99	2538.4	NCI_3	stroma	not_prol	non-malignant
s3A-anhbppkn-1	1759.66	2544.25	NCI_3	stroma	not_prol	non-malignant
s3A-anhdkfja-1	2343.16	2544.39	NCI_3	stroma	not_prol	non-malignant
s3A-anhgjlpi-1	1910.64	2540.52	NCI_3	stroma	not_prol	non-malignant
s3A-anhnlbnb-1	1707.2	2540.76	NCI_3	stroma	not_prol	non-malignant
s3A-anibdhdk-1	1991.73	2539.01	NCI_3	stroma	not_prol	non-malignant
s3A-aniccfan-1	2075.65	2540.7	NCI_3	stroma	not_prol	non-malignant
s3A-aniccppn-1	2197.93	2543.21	NCI_3	stroma	not_prol	non-malignant
s3A-anidpepe-1	2423.53	2544.12	NCI_3	stroma	not_prol	non-malignant
s3A-anieneog-1	1981.05	2540.94	NCI_3	stroma	not_prol	non-malignant
s3A-aniiknco-1	2036.67	2544.01	NCI_3	stroma	not_prol	non-malignant
s3A-anilpmff-1	2441.71	2544.26	NCI_3	stroma	not_prol	non-malignant
s3A-animcgcg-1	1999.19	2545.8	NCI_3	stroma	not_prol	non-malignant
s3A-animmael-1	1903.08	2549.19	NCI_3	stroma	not_prol	non-malignant
s3A-aninnjbk-1	1731.14	2543.35	NCI_3	stroma	not_prol	non-malignant
s3A-anjajgec-1	2230.25	2542.42	NCI_3	stroma	not_prol	non-malignant
s3A-anjeeipb-1	2249.64	2545.54	NCI_3	stroma	not_prol	non-malignant
s3A-anjemkdp-1	2149.91	2548.53	NCI_3	stroma	not_prol	non-malignant
s3A-anjgcemj-1	2257.29	2546.32	NCI_3	stroma	not_prol	non-malignant
s3A-anjghind-1	2028.04	2543.74	NCI_3	stroma	not_prol	non-malignant
s3A-anjibbnc-1	1852.98	2547.01	NCI_3	stroma	not_prol	non-malignant
s3A-anjjnaod-1	2242.36	2546.74	NCI_3	stroma	not_prol	non-malignant
s3A-anjljkea-1	1894.67	2546.57	NCI_3	stroma	not_prol	non-malignant
s3A-anjmelcn-1	2059.05	2546.98	NCI_3	stroma	not_prol	non-malignant
s3A-ankabnpl-1	2082.47	2545.3	NCI_3	stroma	not_prol	non-malignant
s3A-ankekfaj-1	2012.57	2543.58	NCI_3	stroma	not_prol	non-malignant
s3A-ankghpde-1	1695.43	2548.77	NCI_3	stroma	not_prol	non-malignant
s3A-ankkbaej-1	2071.25	2550.5	NCI_3	stroma	not_prol	non-malignant
s3A-anklbeng-1	1739.84	2546.89	NCI_3	stroma	not_prol	non-malignant
s3A-anlagedf-1	1885.83	2548.01	NCI_3	stroma	not_prol	non-malignant
s3A-anlccmja-1	2102.5	2547.65	NCI_3	stroma	not_prol	non-malignant
s3A-anlkdfbk-1	1677.32	2547.12	NCI_3	stroma	not_prol	non-malignant
s3A-anlmhmdi-1	1950.9	2550.13	NCI_3	stroma	not_prol	non-malignant
s3A-anlnkcbn-1	1685.82	2550.14	NCI_3	stroma	not_prol	non-malignant
s3A-anlonoae-1	2460.03	2551.71	NCI_3	stroma	not_prol	non-malignant
s3A-anmfafba-1	2207.64	2550.7	NCI_3	stroma	not_prol	non-malignant
s3A-anmhcncf-1	2418.47	2555.11	NCI_3	stroma	not_prol	non-malignant
s3A-anmheice-1	1894.7	2552.38	NCI_3	stroma	not_prol	non-malignant
s3A-annakinb-1	1750.59	2555.71	NCI_3	stroma	not_prol	non-malignant
s3A-annbbpbf-1	2033.26	2550.97	NCI_3	stroma	not_prol	non-malignant
s3A-anndphao-1	2039.92	2551.53	NCI_3	stroma	not_prol	non-malignant
s3A-annfphga-1	1964.98	2549.13	NCI_3	stroma	not_prol	non-malignant
s3A-anniiefl-1	1993	2553.84	NCI_3	stroma	not_prol	non-malignant
s3A-annkncpg-1	1723.41	2551.69	NCI_3	stroma	not_prol	non-malignant
s3A-annmlngj-1	2010.6	2553.09	NCI_3	stroma	not_prol	non-malignant
s3A-anoajidm-1	2053.08	2555.71	NCI_3	stroma	not_prol	non-malignant
s3A-anobnfik-1	2217.57	2549.79	NCI_3	stroma	not_prol	non-malignant
s3A-anoclnde-1	1917.02	2551.4	NCI_3	stroma	not_prol	non-malignant
s3A-anoekhni-1	2020.48	2553.14	NCI_3	stroma	not_prol	non-malignant
s3A-anohlbjc-1	2028.47	2552.22	NCI_3	stroma	not_prol	non-malignant
s3A-anoigeam-1	1978.66	2554.1	NCI_3	stroma	not_prol	non-malignant
s3A-anokjcad-1	2274.91	2551.6	NCI_3	stroma	not_prol	non-malignant
s3A-anoleffk-1	2086.96	2553.93	NCI_3	stroma	not_prol	non-malignant
s3A-anolgilb-1	2195.47	2558.67	NCI_3	stroma	not_prol	non-malignant
s3A-anopaioe-1	1711.69	2546.39	NCI_3	stroma	not_prol	non-malignant
s3A-anpeldbb-1	2036.27	2556	NCI_3	stroma	not_prol	non-malignant
s3A-anpfbclm-1	1932.07	2556.44	NCI_3	stroma	not_prol	non-malignant
s3A-anphmcgl-1	1877.07	2556.94	NCI_3	stroma	not_prol	non-malignant
s3A-anpihbhl-1	2261.98	2554.08	NCI_3	stroma	not_prol	non-malignant
s3A-anpjkfdo-1	1707.59	2554.36	NCI_3	stroma	not_prol	non-malignant
s3A-anpjobpi-1	1801.31	1712.79	NCI_3	stroma	not_prol	non-malignant
s3A-anpjpgod-1	2099.77	1711.97	NCI_3	stroma	not_prol	non-malignant
s3A-anpmccma-1	2371.96	1721.32	NCI_3	stroma	not_prol	non-malignant
s3A-anpmolnn-1	1940.5	1713.98	NCI_3	stroma	not_prol	non-malignant
s3A-anpnklcm-1	1808.82	1718.87	NCI_3	stroma	not_prol	non-malignant
s3A-anpnlnfo-1	1673.29	1766.22	NCI_3	stroma	not_prol	non-malignant
s3A-aoaaaaan-1	1677.24	1842.06	NCI_3	stroma	not_prol	non-malignant
s3A-aoaahkib-1	2464.99	2020.09	NCI_3	stroma	not_prol	non-malignant
s3A-aoabhnkf-1	1679.11	2038.55	NCI_3	stroma	not_prol	non-malignant
s3A-aoabpefb-1	1677.6	2147.58	NCI_3	stroma	not_prol	non-malignant
s3A-aoamcjhd-1	2468.42	2165.87	NCI_3	stroma	not_prol	non-malignant
s3A-aoaoegad-1	2466.19	2368.18	NCI_3	stroma	not_prol	non-malignant
s3A-aobdmnhb-1	1672.56	2496.12	NCI_3	stroma	not_prol	non-malignant
s3A-aobhdbdn-1	1815.19	2526.52	NCI_3	stroma	not_prol	non-malignant
s3A-aobhokie-1	2027.17	2522.62	NCI_3	stroma	not_prol	non-malignant
s3A-aobigmhn-1	1727.01	2526.9	NCI_3	stroma	not_prol	non-malignant
s3A-aobjbjfl-1	2185.13	2527.85	NCI_3	stroma	not_prol	non-malignant
s3A-aobkpeji-1	2061.6	2528.95	NCI_3	stroma	not_prol	non-malignant
s3A-aobmmpeb-1	1697.5	2530.91	NCI_3	stroma	not_prol	non-malignant
s3A-aocafooa-1	1708.72	2530.45	NCI_3	stroma	not_prol	non-malignant
s3A-aocblmpj-1	2078.54	2530.33	NCI_3	stroma	not_prol	non-malignant
s3A-aocecnme-1	1882.06	2530.34	NCI_3	stroma	not_prol	non-malignant
s3A-aocgnabb-1	2265.24	2533.29	NCI_3	stroma	not_prol	non-malignant
s3A-aocjleig-1	2253.92	2527.39	NCI_3	stroma	not_prol	non-malignant
s3A-aockaegb-1	2034.1	2530.87	NCI_3	stroma	not_prol	non-malignant
s3A-aockocfc-1	2112.86	2532.41	NCI_3	stroma	not_prol	non-malignant
s3A-aoclchlc-1	1825.28	2535.52	NCI_3	stroma	not_prol	non-malignant
s3A-aocokmpl-1	2072.9	2532.18	NCI_3	stroma	not_prol	non-malignant
s3A-aodeaabe-1	1739.2	2531.58	NCI_3	stroma	not_prol	non-malignant
s3A-aodfdmpg-1	2335.58	2531.92	NCI_3	stroma	not_prol	non-malignant
s3A-aodhhkej-1	1897.77	2531.5	NCI_3	stroma	not_prol	non-malignant
s3A-aodiifao-1	2402.62	2528.52	NCI_3	stroma	not_prol	non-malignant
s3A-aodjbgfh-1	2092.55	2530.26	NCI_3	stroma	not_prol	non-malignant
s3A-aodkncdl-1	1718.67	2531.72	NCI_3	stroma	not_prol	non-malignant
s3A-aodldiii-1	1868.31	2530.02	NCI_3	stroma	not_prol	non-malignant
s3A-aodocihd-1	2066.83	2530.84	NCI_3	stroma	not_prol	non-malignant
s3A-aodocjfk-1	1995.55	2529.17	NCI_3	stroma	not_prol	non-malignant
s3A-aododkcd-1	2046.85	2530.31	NCI_3	stroma	not_prol	non-malignant
s3A-aoegminl-1	1889.58	2532.79	NCI_3	stroma	not_prol	non-malignant
s3A-aoeikgma-1	3844.58	2547.38	NCI_3	stroma	not_prol	non-malignant
s3A-aoemnhge-1	3536.77	2544.98	NCI_3	stroma	not_prol	non-malignant
s3A-aofamgfe-1	3598.78	2550.61	NCI_3	stroma	not_prol	non-malignant
s3A-aofgjpkd-1	3651.65	2546.89	NCI_3	stroma	not_prol	non-malignant
s3A-aofkghfd-1	3546.64	2522.32	NCI_3	stroma	not_prol	non-malignant
s3A-aofkmokm-1	3601.16	2533.08	NCI_3	stroma	not_prol	non-malignant
s3A-aoflnppi-1	3556.97	2551.42	NCI_3	stroma	not_prol	non-malignant
s3A-aogckpac-1	3733.58	2556.91	NCI_3	stroma	not_prol	non-malignant
s3A-aoghbhpn-1	3709.47	2525.41	NCI_3	stroma	not_prol	non-malignant
s3A-aogihnin-1	3727.61	2535.11	NCI_3	stroma	not_prol	non-malignant
s3A-aogmohln-1	3877	2529.24	NCI_3	stroma	not_prol	non-malignant
s3A-aohablbj-1	3763.34	2541.4	NCI_3	stroma	not_prol	non-malignant
s3A-aohflpao-1	3713.92	2547.32	NCI_3	stroma	not_prol	non-malignant
s3A-aohfodmg-1	5339.14	2531.04	NCI_3	stroma	not_prol	non-malignant
s3A-aohgjcpl-1	5354.97	2553.23	NCI_3	stroma	not_prol	non-malignant
s3A-aohhaopa-1	5277.38	2540.97	NCI_3	stroma	not_prol	non-malignant
s3A-aohmabca-1	5366.94	2524.49	NCI_3	stroma	not_prol	non-malignant
s3A-aoholgjm-1	5229.42	2536.12	NCI_3	stroma	not_prol	non-malignant
s3A-aojbdmlg-1	5337.31	2543.42	NCI_3	stroma	not_prol	non-malignant
s3A-aojebfhn-1	4946.52	1788.43	NCI_3	stroma	not_prol	non-malignant
s3A-aojicmlj-1	5357.49	2537.62	NCI_3	stroma	not_prol	non-malignant
s3A-aojkfgjg-1	5375	2538.9	NCI_3	stroma	not_prol	non-malignant
s3A-aojpfkad-1	5349.44	2535.65	NCI_3	stroma	not_prol	non-malignant
s3A-aojpofpe-1	5370.57	2549.2	NCI_3	stroma	not_prol	non-malignant
s3A-aokahnbn-1	821.227	3188.52	NCI_3	parenchyma	not_prol	non-malignant
s3A-aokcndoj-1	819.043	3244.09	NCI_3	parenchyma	not_prol	non-malignant
s3A-aokdlibk-1	564.652	3376.05	NCI_3	parenchyma	not_prol	non-malignant
s3A-aokjlefn-1	541.781	3391.19	NCI_3	parenchyma	not_prol	non-malignant
s3A-aokjnlnm-1	577.413	3374.27	NCI_3	parenchyma	not_prol	non-malignant
s3A-aokjoooe-1	578.294	3386.2	NCI_3	parenchyma	not_prol	non-malignant
s3A-aokmnegj-1	572.263	3394.19	NCI_3	parenchyma	not_prol	non-malignant
s3A-aokoapgk-1	551.641	3377.81	NCI_3	parenchyma	not_prol	non-malignant
s3A-aokoenml-1	531.535	3391.66	NCI_3	parenchyma	not_prol	non-malignant
s3A-aolblmcn-1	531.5	3369.53	NCI_3	parenchyma	prol	non-malignant
s3A-aolfkmag-1	540.557	3384.85	NCI_3	parenchyma	prol	non-malignant
s3A-aoljfnec-1	548.17	3384.24	NCI_3	parenchyma	not_prol	non-malignant
s3A-aolkaogc-1	567.437	3369.74	NCI_3	parenchyma	not_prol	non-malignant
s3A-aolmoegc-1	564.929	3386.66	NCI_3	parenchyma	not_prol	non-malignant
s3A-aolnijnb-1	540.247	3396.24	NCI_3	parenchyma	not_prol	non-malignant
s3A-aolpflcb-1	528.614	3401.29	NCI_3	parenchyma	not_prol	non-malignant
s3A-aomahblk-1	567.565	3402.12	NCI_3	parenchyma	not_prol	non-malignant
s3A-aomihlhf-1	579.625	3404.87	NCI_3	parenchyma	not_prol	non-malignant
s3A-aomjknop-1	663.308	3367.27	NCI_3	intermediate	not_prol	non-malignant
s3A-aommgadg-1	631.31	3400.88	NCI_3	intermediate	not_prol	non-malignant
s3A-aomnfejp-1	638.865	3375.19	NCI_3	intermediate	not_prol	non-malignant
s3A-aomngado-1	765.676	3378.23	NCI_3	parenchyma	not_prol	non-malignant
s3A-aomokoga-1	659.903	3384.77	NCI_3	intermediate	not_prol	non-malignant
s3A-aonbjgdj-1	648.275	3382.66	NCI_3	intermediate	not_prol	non-malignant
s3A-aonfcjmj-1	671.351	3388.85	NCI_3	intermediate	not_prol	non-malignant
s3A-aonhekck-1	654.518	3402.6	NCI_3	intermediate	not_prol	non-malignant
s3A-aoninbbd-1	690.354	3401.21	NCI_3	intermediate	not_prol	non-malignant
s3A-aonkamjk-1	811.932	3391.7	NCI_3	parenchyma	not_prol	non-malignant
s3A-aonkgpia-1	611.128	3403.49	NCI_3	parenchyma	not_prol	non-malignant
s3A-aonliigk-1	844.688	3037.66	NCI_3	parenchyma	not_prol	non-malignant
s3A-aonnbmnb-1	822.789	3011.72	NCI_3	parenchyma	not_prol	non-malignant
s3A-aonnjhbl-1	819.327	3016.69	NCI_3	parenchyma	not_prol	non-malignant
s3A-aonogfig-1	825.62	3021.63	NCI_3	parenchyma	not_prol	non-malignant
s3A-aonoiaob-1	820.691	2966.44	NCI_3	parenchyma	not_prol	non-malignant
s3A-aonpogip-1	819.288	3074.9	NCI_3	parenchyma	not_prol	non-malignant
s3A-aooacndk-1	820.563	3090.61	NCI_3	parenchyma	not_prol	non-malignant
s3A-aoocjlpk-1	822.155	2841.57	NCI_3	parenchyma	not_prol	non-malignant
s3A-aooclimo-1	610.657	3386.48	NCI_3	parenchyma	not_prol	non-malignant
s3A-aoogpoij-1	516.964	3385.76	NCI_3	parenchyma	not_prol	non-malignant
s3A-aoojkhjk-1	532.042	3380.45	NCI_3	parenchyma	not_prol	non-malignant
s3A-aoopllak-1	592.053	3398.92	NCI_3	parenchyma	not_prol	non-malignant
s3A-aopaomjl-1	558.856	3378.57	NCI_3	parenchyma	not_prol	non-malignant
s3A-aopbaikf-1	599.427	3374.86	NCI_3	parenchyma	not_prol	non-malignant
s3A-aopdghbc-1	557.743	3392.82	NCI_3	parenchyma	not_prol	non-malignant
s3A-aopjbolf-1	519.418	3374.27	NCI_3	parenchyma	not_prol	non-malignant
s3A-aoppfcii-1	588.038	3382.44	NCI_3	parenchyma	not_prol	non-malignant
s3A-aoppgkof-1	519.079	3394.38	NCI_3	parenchyma	not_prol	non-malignant
s3A-apabhbde-1	518.559	3380.34	NCI_3	parenchyma	not_prol	non-malignant
s3A-apackdfn-1	540.334	3374.99	NCI_3	parenchyma	not_prol	non-malignant
s3A-apacmopg-1	554.671	3368.81	NCI_3	parenchyma	not_prol	non-malignant
s3A-apahkfeo-1	787.224	3393.91	NCI_3	parenchyma	not_prol	non-malignant
s3A-apalhomg-1	1794.62	3376.78	NCI_3	stroma	not_prol	non-malignant
s3A-apappdjh-1	1733.8	3381.07	NCI_3	stroma	not_prol	non-malignant
s3A-apbbpgpg-1	1737.53	3386.28	NCI_3	stroma	not_prol	non-malignant
s3A-apbdbncl-1	2290.08	3377.14	NCI_3	intermediate	not_prol	non-malignant
s3A-apbgmmap-1	1969.44	3380.37	NCI_3	parenchyma	not_prol	non-malignant
s3A-apbjhime-1	1804.52	3378.92	NCI_3	stroma	not_prol	non-malignant
s3A-apbjjlkj-1	1757.81	3374.93	NCI_3	stroma	not_prol	non-malignant
s3A-apbnpoic-1	2333.79	3373.58	NCI_3	intermediate	not_prol	non-malignant
s3A-apbpmfod-1	1993.03	3376.68	NCI_3	parenchyma	not_prol	non-malignant
s3A-apcbjkml-1	2261.65	3373.17	NCI_3	intermediate	not_prol	non-malignant
s3A-apcbjnio-1	1836.07	3379.29	NCI_3	stroma	not_prol	non-malignant
s3A-apcdghom-1	1752.7	3386.1	NCI_3	stroma	not_prol	non-malignant
s3A-apcdnefp-1	1738.27	3395.51	NCI_3	stroma	not_prol	non-malignant
s3A-apcgedno-1	1816.72	3382.52	NCI_3	stroma	not_prol	non-malignant
s3A-apclgdao-1	1697.38	3377.26	NCI_3	stroma	not_prol	non-malignant
s3A-apcmaang-1	2041.72	3378.69	NCI_3	parenchyma	not_prol	non-malignant
s3A-apdbcppl-1	2214.75	3380.54	NCI_3	intermediate	not_prol	non-malignant
s3A-apdbiiae-1	1956.36	3380.63	NCI_3	parenchyma	not_prol	non-malignant
s3A-apdffdef-1	1763.41	3387.9	NCI_3	stroma	not_prol	non-malignant
s3A-apdkmhgf-1	1866.84	3380.34	NCI_3	stroma	not_prol	non-malignant
s3A-apdoojfd-1	2197.27	3382.23	NCI_3	intermediate	not_prol	non-malignant
s3A-apeblnjd-1	2121.52	3385.79	NCI_3	parenchyma	not_prol	non-malignant
s3A-apecpdld-1	1995.65	3383.29	NCI_3	parenchyma	not_prol	non-malignant
s3A-apedekdk-1	1702.87	3389.44	NCI_3	stroma	not_prol	non-malignant
s3A-apefnkoj-1	2231.67	3381.45	NCI_3	intermediate	not_prol	non-malignant
s3A-apegomnk-1	1745.67	3379.43	NCI_3	stroma	not_prol	non-malignant
s3A-apeiplai-1	2005.31	3383.42	NCI_3	parenchyma	not_prol	non-malignant
s3A-apejnmlp-1	1800.46	3385.7	NCI_3	stroma	not_prol	non-malignant
s3A-apeknpaa-1	2347.68	3380.6	NCI_3	intermediate	not_prol	non-malignant
s3A-apelchnh-1	1988.58	3386.06	NCI_3	parenchyma	not_prol	non-malignant
s3A-apelfgbo-1	2106.51	3384.92	NCI_3	parenchyma	not_prol	non-malignant
s3A-apenkelh-1	2306.98	3388.72	NCI_3	intermediate	not_prol	non-malignant
s3A-apeopnla-1	2323.14	3387.28	NCI_3	intermediate	not_prol	non-malignant
s3A-apepmpgl-1	1716.43	3394.96	NCI_3	stroma	not_prol	non-malignant
s3A-apfcjknp-1	1980.63	3385.15	NCI_3	parenchyma	not_prol	non-malignant
s3A-apfhccbc-1	1808.23	3386.84	NCI_3	stroma	not_prol	non-malignant
s3A-apfkenoh-1	1950.62	3385.42	NCI_3	parenchyma	not_prol	non-malignant
s3A-apfnkeda-1	1794.28	3386.33	NCI_3	stroma	not_prol	non-malignant
s3A-apgbhcik-1	2032.68	3384.01	NCI_3	parenchyma	not_prol	non-malignant
s3A-apgcgogg-1	2395.6	3381.21	NCI_3	stroma	not_prol	non-malignant
s3A-apgchjpm-1	2173.51	3385.31	NCI_3	parenchyma	not_prol	non-malignant
s3A-apgdoghg-1	2020.3	3386.33	NCI_3	parenchyma	not_prol	non-malignant
s3A-apgfjmob-1	2271.12	3386.81	NCI_3	intermediate	not_prol	non-malignant
s3A-apgfndeb-1	1720.93	3385.14	NCI_3	stroma	not_prol	non-malignant
s3A-apghbacj-1	1700.08	3398.7	NCI_3	stroma	not_prol	non-malignant
s3A-apghddmf-1	1839.32	3389.04	NCI_3	stroma	not_prol	non-malignant
s3A-apgnejhl-1	1862.75	3387.76	NCI_3	stroma	not_prol	non-malignant
s3A-aphbohim-1	2004.14	3392.23	NCI_3	parenchyma	not_prol	non-malignant
s3A-aphcgglp-1	1829	3389.82	NCI_3	stroma	not_prol	non-malignant
s3A-aphdfigd-1	2159.71	3388.69	NCI_3	parenchyma	not_prol	non-malignant
s3A-apigobmg-1	2184.52	3391.61	NCI_3	parenchyma	not_prol	non-malignant
s3A-apihaglk-1	1959.76	3389.56	NCI_3	parenchyma	not_prol	non-malignant
s3A-apiigiee-1	2281.44	3392.07	NCI_3	intermediate	not_prol	non-malignant
s3A-apiihenj-1	2446.08	3383.17	NCI_3	stroma	not_prol	non-malignant
s3A-apijlgdp-1	1968.7	3390.98	NCI_3	parenchyma	not_prol	non-malignant
s3A-apiknich-1	2093.91	3391.15	NCI_3	parenchyma	not_prol	non-malignant
s3A-apildhmc-1	2047.86	3391.02	NCI_3	parenchyma	not_prol	non-malignant
s3A-apinmeal-1	2375.78	3388.31	NCI_3	intermediate	not_prol	non-malignant
s3A-apipjegh-1	1788.26	3391.66	NCI_3	stroma	not_prol	non-malignant
s3A-apjaccbh-1	1819.49	3398.31	NCI_3	stroma	not_prol	non-malignant
s3A-apjcnimh-1	1941.85	3385.79	NCI_3	parenchyma	not_prol	non-malignant
s3A-apjcoiaf-1	2341.1	3392.96	NCI_3	intermediate	not_prol	non-malignant
s3A-apjfeagl-1	2395.95	3392.07	NCI_3	stroma	not_prol	non-malignant
s3A-apjhlikk-1	1855.94	3396.85	NCI_3	stroma	not_prol	non-malignant
s3A-apjkidbi-1	2254.34	3391.7	NCI_3	intermediate	not_prol	non-malignant
s3A-apjmmlcf-1	2429.85	3389.44	NCI_3	stroma	not_prol	non-malignant
s3A-apjnecdo-1	2029.28	3396.56	NCI_3	parenchyma	not_prol	non-malignant
s3A-apkacehi-1	1713.07	3374.05	NCI_3	stroma	not_prol	non-malignant
s3A-apkeeoeo-1	2362.92	3396.92	NCI_3	intermediate	not_prol	non-malignant
s3A-apkgdede-1	2461.39	3391.24	NCI_3	stroma	not_prol	non-malignant
s3A-apkgmmnl-1	2449.12	3395.41	NCI_3	stroma	not_prol	non-malignant
s3A-apkhapgp-1	1809.19	3393.36	NCI_3	stroma	not_prol	non-malignant
s3A-apkiekdc-1	1739.52	3371.41	NCI_3	stroma	not_prol	non-malignant
s3A-apknidng-1	1936.73	3393.32	NCI_3	parenchyma	not_prol	non-malignant
s3A-apkpnlma-1	1996.64	3398.82	NCI_3	parenchyma	not_prol	non-malignant
s3A-aplaaidi-1	2230.6	3398.77	NCI_3	intermediate	not_prol	non-malignant
s3A-aplailch-1	1948.08	3398.93	NCI_3	parenchyma	not_prol	non-malignant
s3A-aplapaeh-1	1769.59	3396.98	NCI_3	stroma	not_prol	non-malignant
s3A-apldfjpf-1	2200.32	3397.44	NCI_3	parenchyma	not_prol	non-malignant
s3A-aplepaei-1	1797.3	3397.02	NCI_3	stroma	not_prol	non-malignant
s3A-aplhgnlo-1	1984.31	3396.52	NCI_3	parenchyma	not_prol	non-malignant
s3A-apljmdco-1	2072.77	3391.31	NCI_3	parenchyma	not_prol	non-malignant
s3A-aplkongh-1	2214.32	3403.19	NCI_3	intermediate	not_prol	non-malignant
s3A-aplmipol-1	2061.92	3400.83	NCI_3	parenchyma	not_prol	non-malignant
s3A-aplmpeib-1	1976.62	3401.64	NCI_3	parenchyma	not_prol	non-malignant
s3A-apmaealj-1	2387.99	3398.03	NCI_3	stroma	not_prol	non-malignant
s3A-apmckkdh-1	1808.18	3400.33	NCI_3	stroma	not_prol	non-malignant
s3A-apmemcdd-1	1778.81	3398.85	NCI_3	stroma	not_prol	non-malignant
s3A-apmfdhfm-1	1689.33	3388.64	NCI_3	stroma	not_prol	non-malignant
s3A-apmkejao-1	1728.94	3370.37	NCI_3	stroma	not_prol	non-malignant
s3A-apmognjm-1	1968.18	3402.07	NCI_3	parenchyma	not_prol	non-malignant
s3A-apmopocf-1	2456.49	3402.81	NCI_3	stroma	not_prol	non-malignant
s3A-apmpdpkn-1	1726.7	3399.36	NCI_3	stroma	not_prol	non-malignant
s3A-apnaddif-1	2048.92	2546.47	NCI_3	stroma	not_prol	non-malignant
s3A-apnbbgna-1	2235.01	2556.35	NCI_3	stroma	not_prol	non-malignant
s3A-apnbhclk-1	1916.18	2557.12	NCI_3	stroma	not_prol	non-malignant
s3A-apnbjhnn-1	1890.9	2556.97	NCI_3	stroma	not_prol	non-malignant
s3A-apnddiaa-1	2252.54	2558.28	NCI_3	stroma	not_prol	non-malignant
s3A-apndecpm-1	1708.61	2561.76	NCI_3	stroma	not_prol	non-malignant
s3A-apnelcdk-1	2008.09	2558.1	NCI_3	stroma	not_prol	non-malignant
s3A-apnelmln-1	2476.49	2565.42	NCI_3	stroma	not_prol	non-malignant
s3A-apngjidf-1	2460.78	2660.62	NCI_3	stroma	not_prol	non-malignant
s3A-apnhahai-1	2463.93	2754.69	NCI_3	stroma	not_prol	non-malignant
s3A-apnibmch-1	2464.31	2800.8	NCI_3	intermediate	not_prol	non-malignant
s3A-apnicpmp-1	2465.55	2813.14	NCI_3	parenchyma	not_prol	non-malignant
s3A-apnljijj-1	1680.44	2838.51	NCI_3	stroma	not_prol	non-malignant
s3A-apnmamii-1	1651.53	2896.9	NCI_3	stroma	not_prol	non-malignant
s3A-apnnfmnl-1	1676.97	2901.6	NCI_3	stroma	not_prol	non-malignant
s3A-apnpkimh-1	1674.67	2915.98	NCI_3	stroma	not_prol	non-malignant
s3A-apobjhin-1	1671.06	2952.07	NCI_3	stroma	not_prol	non-malignant
s3A-apoccnoi-1	1675.4	3006.91	NCI_3	stroma	not_prol	non-malignant
s3A-apocghaa-1	2467.53	3087.47	NCI_3	stroma	not_prol	non-malignant
s3A-apodghho-1	2465.53	3109.45	NCI_3	stroma	not_prol	non-malignant
s3A-apomnphi-1	1675.15	3136.28	NCI_3	stroma	not_prol	non-malignant
s3A-apopoiao-1	1675.48	3200.31	NCI_3	stroma	not_prol	non-malignant
s3A-appbibao-1	1672.18	3223.78	NCI_3	stroma	not_prol	non-malignant
s3A-appfcljd-1	1675.82	3321.5	NCI_3	stroma	not_prol	non-malignant
s3A-appjpcpd-1	1677.18	3325.98	NCI_3	stroma	not_prol	non-malignant
s3A-appmanjf-1	1861.57	3369.43	NCI_3	stroma	not_prol	non-malignant
s3A-appmbfal-1	1829.12	3370.36	NCI_3	stroma	not_prol	non-malignant
s3A-appmhgcf-1	1840.69	3371.63	NCI_3	stroma	not_prol	non-malignant
s3A-appmjoho-1	2006.79	3373.9	NCI_3	parenchyma	not_prol	non-malignant
s3A-apppaomm-1	2105.5	3371.85	NCI_3	parenchyma	not_prol	non-malignant
s3A-baaageld-1	1881.84	3372.35	NCI_3	stroma	not_prol	non-malignant
s3A-baaajgge-1	1809.32	3373.5	NCI_3	stroma	not_prol	non-malignant
s3A-baaeanoj-1	1802.49	3372.63	NCI_3	stroma	not_prol	non-malignant
s3A-baagjmda-1	1778.41	3370.48	NCI_3	stroma	not_prol	non-malignant
s3A-baahnbgg-1	1950.82	3373.97	NCI_3	parenchyma	not_prol	non-malignant
s3A-baahpgmf-1	1982.35	3372.94	NCI_3	parenchyma	not_prol	non-malignant
s3A-baajnmol-1	1819.07	3373.57	NCI_3	stroma	not_prol	non-malignant
s3A-baalojph-1	2083.98	3376.72	NCI_3	parenchyma	not_prol	non-malignant
s3A-baaneedc-1	1988.54	3373	NCI_3	parenchyma	not_prol	non-malignant
s3A-baanhcpm-1	1963.33	3374.12	NCI_3	parenchyma	not_prol	non-malignant
s3A-baanoepa-1	1829.71	3375.66	NCI_3	stroma	not_prol	non-malignant
s3A-babajaba-1	2206.04	3371.6	NCI_3	intermediate	not_prol	non-malignant
s3A-babcaebj-1	2186	3371.04	NCI_3	parenchyma	not_prol	non-malignant
s3A-babfkmhl-1	3858.47	2537.17	NCI_3	stroma	not_prol	non-malignant
s3A-babjaknh-1	5297.99	2537.73	NCI_3	stroma	not_prol	non-malignant
s3A-babjcocg-1	5314.56	2536.54	NCI_3	stroma	not_prol	non-malignant
s3A-babjdpbl-1	5194.26	2534.29	NCI_3	stroma	not_prol	non-malignant
s3A-babmbedi-1	5182.74	2537.82	NCI_3	stroma	not_prol	non-malignant
s3A-bacclcjk-1	824.398	3710.18	NCI_3	parenchyma	not_prol	non-malignant
s3A-bacdfenp-1	822.975	3725.42	NCI_3	intermediate	not_prol	non-malignant
s3A-bacdledf-1	844.522	3708.92	NCI_3	parenchyma	not_prol	non-malignant
s3A-bacegbmk-1	840.694	3763.96	NCI_3	parenchyma	not_prol	non-malignant
s3A-bacekidf-1	820.133	3521.27	NCI_3	intermediate	not_prol	non-malignant
s3A-bacghjig-1	821.949	3606.8	NCI_3	parenchyma	not_prol	non-malignant
s3A-bachdhmh-1	838.116	3631.77	NCI_3	intermediate	not_prol	non-malignant
s3A-bachlaed-1	826.234	3634.57	NCI_3	parenchyma	not_prol	non-malignant
s3A-bacibdbp-1	847.211	3637.61	NCI_3	parenchyma	not_prol	non-malignant
s3A-bacilkdi-1	551.378	3397.95	NCI_3	parenchyma	not_prol	non-malignant
s3A-bacjhahk-1	544.157	3401.16	NCI_3	parenchyma	not_prol	non-malignant
s3A-bacjmfpo-1	2464.27	3441.39	NCI_3	intermediate	not_prol	non-malignant
s3A-backdlij-1	2472.31	3455.37	NCI_3	intermediate	not_prol	non-malignant
s3A-baclegbg-1	2468.97	3432.05	NCI_3	intermediate	not_prol	non-malignant
s3A-baclkkok-1	2475.06	3448.22	NCI_3	intermediate	not_prol	non-malignant
s3A-bacmimfh-1	2487.91	3423.43	NCI_3	intermediate	not_prol	non-malignant
s3A-bacpmmep-1	2469.81	3442.36	NCI_3	intermediate	not_prol	non-malignant
s3A-badamhbd-1	2244.29	3400.43	NCI_3	intermediate	not_prol	non-malignant
s3A-badbkhea-1	2470.24	3420.93	NCI_3	intermediate	not_prol	non-malignant
s3A-baddpnhj-1	1851.49	3379.85	NCI_3	stroma	not_prol	non-malignant
s3A-badkgnac-1	1882.05	3385.97	NCI_3	intermediate	not_prol	non-malignant
s3A-badmhhcd-1	1955.19	3402.12	NCI_3	parenchyma	not_prol	non-malignant
s3A-badnhjfi-1	1972.73	3374.57	NCI_3	parenchyma	not_prol	non-malignant
s3A-badodgll-1	1785.36	3382.86	NCI_3	stroma	not_prol	non-malignant
s3A-baefcokp-1	1823.57	3406.96	NCI_3	intermediate	not_prol	non-malignant
s3A-baehfefp-1	1648.75	3482.65	NCI_3	intermediate	not_prol	non-malignant
s3A-baeiafme-1	1648.05	3529.52	NCI_3	intermediate	not_prol	non-malignant
s3A-baeldfma-1	1674.13	3421.38	NCI_3	stroma	not_prol	non-malignant
s3A-baencmgj-1	1671.71	3416.57	NCI_3	stroma	not_prol	non-malignant
s3A-baepdpfl-1	1676.41	3433.2	NCI_3	stroma	not_prol	non-malignant
s3A-baepjnom-1	1713.28	3402.9	NCI_3	stroma	not_prol	non-malignant
s3A-bafagloe-1	1894.85	4338.05	NCI_3	stroma	not_prol	non-malignant
s3A-bafeopnd-1	4830.63	867.967	NCI_3	stroma	not_prol	non-malignant
s3A-bafhibnm-1	4649.74	869.93	NCI_3	stroma	not_prol	non-malignant
s3A-bafhiopd-1	4749.63	871.408	NCI_3	stroma	not_prol	non-malignant
s3A-baflcabl-1	4543.75	868.938	NCI_3	stroma	not_prol	non-malignant
s3A-bafmmopk-1	4765.27	853.589	NCI_3	stroma	not_prol	non-malignant
s3A-bagaggii-1	4633.19	863.452	NCI_3	stroma	not_prol	non-malignant
s3A-bagambcm-1	4707.5	861.028	NCI_3	stroma	not_prol	non-malignant
s3A-bagbcidd-1	1643.74	1577.31	NCI_3	stroma	not_prol	non-malignant
s3A-bagcjgml-1	1643.78	1597.7	NCI_3	stroma	not_prol	non-malignant
s3A-bagijdbf-1	1641.81	1159.45	NCI_3	stroma	not_prol	non-malignant
s3A-baglfhgc-1	1640.69	1357.82	NCI_3	stroma	not_prol	non-malignant
s3A-bagmdigi-1	3114.91	1684.38	NCI_3	parenchyma	not_prol	non-malignant
s3A-bagmjipe-1	3168.48	1679.68	NCI_3	parenchyma	not_prol	non-malignant
s3A-bagmnmff-1	3212.61	1684.63	NCI_3	parenchyma	not_prol	non-malignant
s3A-bahcgjgj-1	2891.46	1684.04	NCI_3	parenchyma	not_prol	non-malignant
s3A-bahcnoje-1	2926.73	1684.22	NCI_3	parenchyma	not_prol	non-malignant
s3A-bahiaijg-1	2934.33	1683.95	NCI_3	parenchyma	not_prol	non-malignant
s3A-bahjnapp-1	2860.81	1683.14	NCI_3	parenchyma	not_prol	non-malignant
s3A-bahlohem-1	2874.33	1681.52	NCI_3	parenchyma	not_prol	non-malignant
s3A-bahmogki-1	2784.31	1684.86	NCI_3	parenchyma	not_prol	non-malignant
s3A-baibpimj-1	2796.7	1684.37	NCI_3	parenchyma	not_prol	non-malignant
s3A-baicgmpi-1	2745.95	1683.86	NCI_3	parenchyma	not_prol	non-malignant
s3A-baicpglf-1	2764.81	1684.88	NCI_3	parenchyma	not_prol	non-malignant
s3A-baieiiho-1	2768.67	1683.81	NCI_3	parenchyma	not_prol	non-malignant
s3A-baifalmf-1	2565.53	1683.97	NCI_3	parenchyma	not_prol	non-malignant
s3A-baifhejf-1	2676.6	1710.4	NCI_3	parenchyma	not_prol	non-malignant
s3A-baihdjpp-1	2496.6	1613.28	NCI_3	parenchyma	not_prol	non-malignant
s3A-baihlhdp-1	2497.55	1669.13	NCI_3	parenchyma	not_prol	non-malignant
s3A-baiklkoh-1	2500.42	1683.9	NCI_3	parenchyma	not_prol	non-malignant
s3A-baikpmej-1	2481.57	1576.35	NCI_3	parenchyma	not_prol	non-malignant
s3A-baimpfeg-1	2496.36	1602.28	NCI_3	parenchyma	not_prol	non-malignant
s3A-bajbhnhe-1	2495.97	1223.22	NCI_3	parenchyma	not_prol	non-malignant
s3A-bajbimfe-1	2499.32	1277.67	NCI_3	parenchyma	not_prol	non-malignant
s3A-bajblidh-1	2498.83	1177.85	NCI_3	parenchyma	not_prol	non-malignant
s3A-bajfkgen-1	2497.62	1421.65	NCI_3	parenchyma	not_prol	non-malignant
s3A-bajgpjgl-1	2496.47	1102.77	NCI_3	parenchyma	not_prol	non-malignant
s3A-bajlmbei-1	2496.41	1128.25	NCI_3	parenchyma	not_prol	non-malignant
s3A-bajoomik-1	4934.31	1566.78	NCI_3	stroma	not_prol	non-malignant
s3A-bakdlcjc-1	4963.51	1408.07	NCI_3	stroma	not_prol	non-malignant
s3A-bakealcn-1	4945.99	1461.83	NCI_3	stroma	not_prol	non-malignant
s3A-bakihbgp-1	4954.87	1456.61	NCI_3	stroma	not_prol	non-malignant
s3A-baknajed-1	4953.26	1529.34	NCI_3	stroma	not_prol	non-malignant
s3A-bakncfii-1	4955.32	985.055	NCI_3	stroma	not_prol	non-malignant
s3A-bakpagpk-1	4946.67	1255	NCI_3	stroma	not_prol	non-malignant
s3A-bakpjkdg-1	4948.14	1324.09	NCI_3	stroma	not_prol	non-malignant
s3A-balemifm-1	4558.79	1682.26	NCI_3	stroma	not_prol	non-malignant
s3A-balfonge-1	4548.29	1683.84	NCI_3	stroma	not_prol	non-malignant
s3A-balgkope-1	4541.51	1685.66	NCI_3	stroma	not_prol	non-malignant
s3A-balhcohm-1	4534.72	1685.53	NCI_3	stroma	not_prol	non-malignant
s3A-balhebli-1	4524.04	1688.76	NCI_3	stroma	not_prol	non-malignant
s3A-baljekik-1	4539.88	1696.98	NCI_3	stroma	not_prol	non-malignant
s3A-baljfkoo-1	4532.28	1699.82	NCI_3	stroma	not_prol	non-malignant
s3A-balkndce-1	4523.97	1704.37	NCI_3	stroma	not_prol	non-malignant
s3A-balpkpce-1	4550.5	1708.63	NCI_3	stroma	not_prol	non-malignant
s3A-bamiilpi-1	4447.15	1682.7	NCI_3	stroma	not_prol	non-malignant
s3A-bamlkjbo-1	4442.38	1694.74	NCI_3	stroma	not_prol	non-malignant
s3A-bampcpkk-1	4464.9	1695.73	NCI_3	stroma	not_prol	non-malignant
s3A-bampmdlm-1	4442.13	1703.21	NCI_3	stroma	not_prol	non-malignant
s3A-bangejbp-1	4413.48	1701.82	NCI_3	stroma	not_prol	non-malignant
s3A-banhcpda-1	4456.34	1699.07	NCI_3	stroma	not_prol	non-malignant
s3A-banhdpld-1	4452.54	1707.93	NCI_3	stroma	not_prol	non-malignant
s3A-banhfaoh-1	4479.4	1696.27	NCI_3	stroma	not_prol	non-malignant
s3A-banhhgbk-1	4495.3	1683.25	NCI_3	stroma	not_prol	non-malignant
s3A-banjcmnh-1	4504.4	1689.63	NCI_3	stroma	not_prol	non-malignant
s3A-banjeoen-1	4356.25	1705.86	NCI_3	stroma	not_prol	non-malignant
s3A-bankoiki-1	4412.6	852.945	NCI_3	stroma	not_prol	non-malignant
s3A-baoikigm-1	4460.68	855.657	NCI_3	stroma	not_prol	non-malignant
s3A-baokinam-1	4286.24	1683.65	NCI_3	stroma	not_prol	non-malignant
s3A-baoloifn-1	4220.33	1685.23	NCI_3	stroma	not_prol	non-malignant
s3A-baomffgh-1	4202.18	1690.9	NCI_3	stroma	not_prol	non-malignant
s3A-bapajlnm-1	4267.77	1706.48	NCI_3	stroma	not_prol	non-malignant
s3A-bapdogoo-1	4300.65	1712.86	NCI_3	stroma	not_prol	non-malignant
s3A-bapfoefo-1	4284.9	1712.1	NCI_3	stroma	not_prol	non-malignant
[truncated: 800,328+ more rows]

## Sheet: Figure1i
sample_id	compartment	is_malig	KRT	HPV
NCI_3	interface	FALSE	0.69566	0.00603594
NCI_3	parenchyma	FALSE	2.93405	0.000492903
NCI_3	stroma	FALSE	0.0152195	0.000624172
NCI_4	interface	FALSE	1.22265	0.00028626
NCI_4	parenchyma	FALSE	2.85155	0.000299246
NCI_4	stroma	FALSE	0.0146973	0.000355494
NCI_14	interface	FALSE	0.973042	0.00385675
NCI_14	parenchyma	FALSE	4.60484	0.00223054
NCI_14	stroma	FALSE	0.0135308	0.000132223
NCI_22	interface	FALSE	1.48688	0.000171556
NCI_22	parenchyma	FALSE	4.62984	0.000476853
NCI_22	stroma	FALSE	0.0135202	0.000116535
NCI_6	interface	TRUE	1.13244	0.140373
NCI_6	parenchyma	TRUE	3.94401	0.511287
NCI_6	stroma	TRUE	0.0528559	0.0070298
NCI_8	interface	TRUE	1.00361	0.109845
NCI_8	parenchyma	TRUE	4.543	0.429988
NCI_8	stroma	TRUE	0.0503145	0.00632988
NCI_9	interface	TRUE	0.57813	0.0586047
NCI_9	parenchyma	TRUE	4.05825	0.402794
NCI_9	stroma	TRUE	0.0699634	0.0115055
NCI_10	interface	TRUE	0.817229	0.0556815
NCI_10	parenchyma	TRUE	5.23571	0.266274
NCI_10	stroma	TRUE	0.0809782	0.0195832
NCI_12	interface	TRUE	0.930959	0.0341257
NCI_12	parenchyma	TRUE	1.87271	0.081018
NCI_12	stroma	TRUE	0.029803	0.00126618
NCI_15	interface	TRUE	0.745181	0.0961356
NCI_15	parenchyma	TRUE	3.29741	0.413045
NCI_15	stroma	TRUE	0.0369297	0.00575554
NCI_21	interface	TRUE	0.841804	0.0761183
NCI_21	parenchyma	TRUE	2.7236	0.234535
NCI_21	stroma	TRUE	0.0256568	0.0032818

## Sheet: Figure2f
sample_id	cell_type_2	Freq
NCI_3	NK	0.000577145
NCI_4	NK	0.000344882
NCI_14	NK	0.00453964
NCI_22	NK	0.00653891
NCI_6	NK	0.017151
NCI_8	NK	0.0042605
NCI_9	NK	0.022967
NCI_10	NK	0.00856409
NCI_12	NK	0.0136421
NCI_15	NK	0.00986374
NCI_21	NK	0.00540643
NCI_3	Tcd4_n.cm	0.00397589
NCI_4	Tcd4_n.cm	0.00129994
NCI_14	Tcd4_n.cm	0.045132
NCI_22	Tcd4_n.cm	0.132753
NCI_6	Tcd4_n.cm	0.0272352
NCI_8	Tcd4_n.cm	0.0462568
NCI_9	Tcd4_n.cm	0.0462637
NCI_10	Tcd4_n.cm	0.0485298
NCI_12	Tcd4_n.cm	0.0401912
NCI_15	Tcd4_n.cm	0.0279134
NCI_21	Tcd4_n.cm	0.0165513
NCI_3	Tcd8_n.cm	0.000384763
NCI_4	Tcd8_n.cm	0.000318353
NCI_14	Tcd8_n.cm	0.00868262
NCI_22	Tcd8_n.cm	0.0228862
NCI_6	Tcd8_n.cm	0.0115134
NCI_8	Tcd8_n.cm	0.00730371
NCI_9	Tcd8_n.cm	0.0268681
NCI_10	Tcd8_n.cm	0.00428204
NCI_12	Tcd8_n.cm	0.0165829
NCI_15	Tcd8_n.cm	0.00640635
NCI_21	Tcd8_n.cm	0.00441051
NCI_3	Tex	0.000192382
NCI_4	Tex	2.65294e-05
NCI_14	Tex	0.00431927
NCI_22	Tex	0.00116535
NCI_6	Tex	0.0165158
NCI_8	Tex	0.00304321
NCI_9	Tex	0.00763736
NCI_10	Tex	0.00114188
NCI_12	Tex	0.00980272
NCI_15	Tex	0.00533862
NCI_21	Tex	0.00957982
NCI_3	Tex_prol	6.41272e-05
NCI_4	Tex_prol	2.65294e-05
NCI_14	Tex_prol	0.00260038
NCI_22	Tex_prol	0.0023307
NCI_6	Tex_prol	0.0121486
NCI_8	Tex_prol	0.00547778
NCI_9	Tex_prol	0.00796703
NCI_10	Tex_prol	0.00456751
NCI_12	Tex_prol	0.00914921
NCI_15	Tex_prol	0.00472849
NCI_21	Tex_prol	0.00901072
NCI_3	Tgzmk	0.00538669
NCI_4	Tgzmk	0.000689765
NCI_14	Tgzmk	0.0360086
NCI_22	Tgzmk	0.0767513
NCI_6	Tgzmk	0.026203
NCI_8	Tgzmk	0.0225198
NCI_9	Tgzmk	0.0437912
NCI_10	Tgzmk	0.0254068
NCI_12	Tgzmk	0.0713556
NCI_15	Tgzmk	0.0378788
NCI_21	Tgzmk	0.0298302
NCI_3	Treg	0.000961908
NCI_4	Treg	0.000185706
NCI_14	Treg	0.0119441
NCI_22	Treg	0.020167
NCI_6	Treg	0.0153248
NCI_8	Treg	0.0237371
NCI_9	Treg	0.0200549
NCI_10	Treg	0.0199829
NCI_12	Treg	0.0259772
NCI_15	Treg	0.0100163
NCI_21	Treg	0.0126624
NCI_3	Treg_prol	6.41272e-05
NCI_4	Treg_prol	0.000106118
NCI_14	Treg_prol	0.000572965
NCI_22	Treg_prol	0.0015538
NCI_6	Treg_prol	0.00301731
NCI_8	Treg_prol	0.0103469
NCI_9	Treg_prol	0.00357143
NCI_10	Treg_prol	0.00685127
NCI_12	Treg_prol	0.00367602
NCI_15	Treg_prol	0.00233882
NCI_21	Treg_prol	0.00184957
NCI_3	unres	0.0028216
NCI_4	unres	0.00323659
NCI_14	unres	0.0177619
NCI_22	unres	0.0297164
NCI_6	unres	0.0451802
NCI_8	unres	0.0127815
NCI_9	unres	0.035989
NCI_10	unres	0.0111333
NCI_12	unres	0.0399052
NCI_15	unres	0.0161684
NCI_21	unres	0.0162193

## Sheet: Figure3f
cell_type_2	cxcl8	cxcl911	outside	sample_id
bcell	0.00345423	0.00678655	0.00339537	NCI_6
DC	0.000575705	0.000392003	0.000188632	NCI_6
endothelial	0.00172712	0.000906507	0.000754527	NCI_6
epithelial	0.872481	0.791111	0.877201	NCI_6
fibroblast	0.00316638	0.00218052	0.00188632	NCI_6
mast	0.000575705	0.000269502	0.000188632	NCI_6
moma_1	0.00115141	0.00928557	0.00377264	NCI_6
moma_2	0.00115141	0.00820757	0.0019492	NCI_6
moma_ccr6	0.000575705	0.00144551	0.00150905	NCI_6
moma_ido1	0.000287853	0.00120051	0.000377264	NCI_6
moma_neu	0.0233161	0.00485104	0.00308099	NCI_6
moma_trem2	0.00172712	0.0339573	0.0110664	NCI_6
myeloid	0.00518135	0.00115151	0.00163481	NCI_6
neu	0.011802	0.000686005	0.00150905	NCI_6
NK	0.00230282	0.00235202	0.00238934	NCI_6
nkcell	0.00259067	0.000882007	0.00069165	NCI_6
pdc	0.000575705	0.00173951	0.000314386	NCI_6
plasma	0.00431779	0.00357703	0.00345825	NCI_6
Tcd4_n.cm	0.000287853	0.00137201	0.00144618	NCI_6
tcell	0.0103627	0.00575755	0.00515594	NCI_6
Tex	0.0388601	0.0682575	0.0521881	NCI_6
Tex_ifng	0.00518135	0.00668855	0.00572183	NCI_6
Tex_int	0.00287853	0.0200167	0.00823692	NCI_6
Tgzmk	0.00115141	0.00416503	0.00201207	NCI_6
Treg	0.00287853	0.0153616	0.00616197	NCI_6
unres	0.00143926	0.00541454	0.00295523	NCI_6
moma_3	0	0.00198452	0.000754527	NCI_6
bcell	0.000369276	0	0.000290667	NCI_8
DC	0.000221566	0.000640205	7.92728e-05	NCI_8
endothelial	0.000960118	0.000640205	0.00055491	NCI_8
epithelial	0.976071	0.976312	0.987369	NCI_8
fibroblast	0.00487445	0.000640205	0.00169115	NCI_8
mast	0.000664697	0	0.000264243	NCI_8
moma_1	0.000516987	0.00128041	0.00055491	NCI_8
moma_2	0.00014771	0	0.000105697	NCI_8
moma_3	0.000443131	0	7.92728e-05	NCI_8
moma_ccr6	0.000590842	0.00384123	0.00073988	NCI_8
moma_ido1	0.000295421	0.00256082	7.92728e-05	NCI_8
moma_neu	0.00413589	0.000640205	0.000290667	NCI_8
moma_trem2	0.000221566	0.00192061	0.000475637	NCI_8
myeloid	0.00103397	0	0.000343515	NCI_8
neu	0.00155096	0	0.000105697	NCI_8
NK	0.00014771	0.000640205	0.000317091	NCI_8
nkcell	0.000221566	0	0.000132121	NCI_8
pdc	7.38552e-05	0.000640205	0	NCI_8
plasma	7.38552e-05	0.000640205	0.000211394	NCI_8
Tcd4_n.cm	0.000443131	0	0.000449213	NCI_8
tcell	0.00110783	0.000640205	0.000872001	NCI_8
Tex	0.00169867	0.00192061	0.00190255	NCI_8
Tex_ifng	0.000664697	0.00128041	5.28485e-05	NCI_8
Tex_int	0.000221566	0	5.28485e-05	NCI_8
Tgzmk	7.38552e-05	0	0.000237818	NCI_8
Treg	0.00302806	0.00512164	0.00253673	NCI_8
unres	0.00014771	0.000640205	0.000211394	NCI_8
bcell	0.00646249	0.0166608	0.0125385	NCI_9
DC	0.00309076	0.00089789	0.00063486	NCI_9
endothelial	0.000561956	0.00189555	0.0025077	NCI_9
epithelial	0.908963	0.815134	0.859378	NCI_9
fibroblast	0.00168587	0.00633511	0.00526934	NCI_9
mast	0.000561956	0.000249414	0.000444402	NCI_9
moma_1	0.00533858	0.0106749	0.00752309	NCI_9
moma_2	0.00112391	0.00673417	0.00196807	NCI_9
moma_3	0.00112391	0.00324238	0.00120623	NCI_9
moma_ccr6	0.00140489	0.00324238	0.0031743	NCI_9
moma_ido1	0.000280978	0.00324238	0.00123798	NCI_9
moma_neu	0.025007	0.00134683	0.00155541	NCI_9
moma_trem2	0.00421467	0.0313264	0.0169508	NCI_9
myeloid	0.00421467	0.000399062	0.00203155	NCI_9
neu	0.00983422	0.000299297	0.000888804	NCI_9
NK	0.000842933	0.00419015	0.00457099	NCI_9
nkcell	0.000561956	0.000399062	0.00101578	NCI_9
pdc	0.000842933	0.00324238	0.00203155	NCI_9
plasma	0.00224782	0.0132688	0.0133638	NCI_9
Tcd4_n.cm	0.00224782	0.00648476	0.00695172	NCI_9
tcell	0.0025288	0.00573652	0.00806272	NCI_9
Tex	0.00618151	0.0166608	0.0162524	NCI_9
Tex_ifng	0.00112391	0.00189555	0.00123798	NCI_9
Tex_int	0.00337173	0.0191051	0.0100308	NCI_9
Tgzmk	0.00196684	0.00683394	0.00460274	NCI_9
Treg	0.00280978	0.0168604	0.0109513	NCI_9
unres	0.00140489	0.00364144	0.0036187	NCI_9
bcell	0.00120802	0.00216283	0.000658828	NCI_10
DC	0.000483209	0.00139039	0.000587216	NCI_10
endothelial	0.000483209	0.00100417	0.00246344	NCI_10
epithelial	0.938633	0.851305	0.943427	NCI_10
fibroblast	0.00120802	0.00355322	0.00703227	NCI_10
mast	0.000724813	0.000308976	0.000214835	NCI_10
moma_1	0.00169123	0.00780164	0.00229157	NCI_10
moma_2	0.000724813	0.00432566	0.000501282	NCI_10
moma_ccr6	0.000241604	0.00409393	0.00181894	NCI_10
moma_ido1	0.000241604	0.00401668	0.00067315	NCI_10
moma_neu	0.0210196	0.0019311	0.00179029	NCI_10
moma_trem2	0.000966417	0.0257222	0.00561436	NCI_10
myeloid	0.00628171	0.00100417	0.000443992	NCI_10
neu	0.0132882	7.72439e-05	0.00042967	NCI_10
NK	0.000241604	0.00525259	0.00237751	NCI_10
nkcell	0.000724813	0.000849683	0.000401025	NCI_10
pdc	0.000483209	0.00162212	0.000443992	NCI_10
plasma	0.000966417	0.00100417	0.000630183	NCI_10
Tcd4_n.cm	0.000241604	0.00463464	0.00127469	NCI_10
tcell	0.000966417	0.00780164	0.00338007	NCI_10
Tex	0.00362406	0.0211648	0.0109709	NCI_10
Tex_ifng	0.000724813	0.00347598	0.000802051	NCI_10
Tex_int	0.00169123	0.00787888	0.00114579	NCI_10
Tgzmk	0.000241604	0.00996447	0.00233454	NCI_10
Treg	0.00144963	0.0208559	0.00680311	NCI_10
unres	0.00144963	0.00363047	0.00111714	NCI_10
moma_3	0	0.003167	0.000372381	NCI_10
epithelial	0.942857	0.761189	0.831089	NCI_12
moma_neu	0.0285714	0.000358038	0.00183663	NCI_12
neu	0.0285714	0	0.000845432	NCI_12
bcell	0	0.0161117	0.0176083	NCI_12
DC	0	0.00393842	0.000583056	NCI_12
fibroblast	0	0.00214823	0.00151595	NCI_12
mast	0	0.000358038	0.000874585	NCI_12
moma_1	0	0.0136054	0.0067343	NCI_12
moma_2	0	0.00823487	0.00262375	NCI_12
moma_3	0	0.00537057	0.00169086	NCI_12
moma_ccr6	0	0.00501253	0.00451869	NCI_12
moma_ido1	0	0.00537057	0.00241968	NCI_12
moma_trem2	0	0.0422485	0.0142266	NCI_12
myeloid	0	0.000716076	0.00244884	NCI_12
NK	0	0.00107411	0.00122442	NCI_12
pdc	0	0.00107411	0.000641362	NCI_12
plasma	0	0.00608665	0.00565565	NCI_12
Tcd4_n.cm	0	0.00537057	0.00411055	NCI_12
tcell	0	0.00930899	0.0141391	NCI_12
Tex	0	0.0290011	0.0336715	NCI_12
Tex_ifng	0	0.0028643	0.0031485	NCI_12
Tex_int	0	0.0225564	0.0113404	NCI_12
Tgzmk	0	0.0150376	0.00906653	NCI_12
Treg	0	0.037952	0.0228267	NCI_12
unres	0	0.00501253	0.0036441	NCI_12
endothelial	0	0	0.000787126	NCI_12
nkcell	0	0	0.00072882	NCI_12
bcell	0.00164474	0.00453985	0.00402428	NCI_15
epithelial	0.945724	0.904926	0.923604	NCI_15
fibroblast	0.00164474	0.00146955	0.0027089	NCI_15
mast	0.00164474	0.000236177	0.000716295	NCI_15
moma_1	0.00493421	0.00335896	0.0024875	NCI_15
moma_ccr6	0.00164474	0.00304406	0.00343822	NCI_15
moma_neu	0.0164474	0.000577322	0.000638154	NCI_15
myeloid	0.00328947	0.000341145	0.00114607	NCI_15
neu	0.0148026	0.000104968	0.000299542	NCI_15
NK	0.00164474	0.00167948	0.00134143	NCI_15
Tex	0.00657895	0.0238539	0.01878	NCI_15
DC	0	0.00152203	0.000677224	NCI_15
endothelial	0	0.000236177	0.00123724	NCI_15
moma_2	0	0.00139082	0.000651177	NCI_15
moma_3	0	0.00141706	0.000520942	NCI_15
moma_ido1	0	0.00202063	0.00123724	NCI_15
moma_trem2	0	0.00944708	0.00451917	NCI_15
nkcell	0	0.000341145	0.000664201	NCI_15
pdc	0	0.000446112	0.000377683	NCI_15
plasma	0	0.00115464	0.0015498	NCI_15
Tcd4_n.cm	0	0.00228305	0.00240936	NCI_15
tcell	0	0.00682289	0.00885601	NCI_15
Tex_ifng	0	0.00212559	0.00122421	NCI_15
Tex_int	0	0.00362138	0.0018233	NCI_15
Tgzmk	0	0.00506469	0.00230517	NCI_15
Treg	0	0.0160076	0.0108226	NCI_15
unres	0	0.00196814	0.00194051	NCI_15
bcell	0.0120069	0.00705882	0.00546022	NCI_21
DC	0.000857633	0.00194958	0.00149506	NCI_21
endothelial	0.00171527	0.000672269	0.00165757	NCI_21
epithelial	0.785592	0.777412	0.869312	NCI_21
fibroblast	0.000857633	0.00161345	0.00263261	NCI_21
moma_1	0.0025729	0.0097479	0.00607774	NCI_21
moma_2	0.00343053	0.00907563	0.00208008	NCI_21
moma_3	0.00343053	0.00652101	0.00149506	NCI_21
moma_ccr6	0.0025729	0.00342857	0.00546022	NCI_21
moma_ido1	0.000857633	0.00282353	0.00149506	NCI_21
moma_neu	0.0428816	0.00282353	0.00208008	NCI_21
moma_trem2	0.0025729	0.0347563	0.0169657	NCI_21
myeloid	0.0120069	0.000806723	0.00133255	NCI_21
neu	0.025729	0.00107563	0.000812533	NCI_21
pdc	0.00171527	0.000537815	0.000195008	NCI_21
plasma	0.0025729	0.00544538	0.00588274	NCI_21
Tcd4_n.cm	0.0077187	0.0112269	0.00640276	NCI_21
tcell	0.00943396	0.00739496	0.00692278	NCI_21
Tex	0.0274443	0.0289076	0.0194358	NCI_21
Tex_ifng	0.00600343	0.00430252	0.00217759	NCI_21
Tex_int	0.0120069	0.0217815	0.00575273	NCI_21
Tgzmk	0.0137221	0.0176807	0.00854784	NCI_21
Treg	0.0222985	0.0374454	0.0211583	NCI_21
mast	0	0.000470588	0.000390016	NCI_21
NK	0	0.00147899	0.00152756	NCI_21
nkcell	0	0.000403361	0.000455018	NCI_21
unres	0	0.00315966	0.00279511	NCI_21

## Sheet: Figure5b
gene_id	sample_id	chemokine_foci	HPVoff	HPVon	log2fc	gene_class
CDKN1A	NCI-10	parenchyma	3.94961	3.61271	0.128629	CDKi
CDKN1A	NCI-12	parenchyma	4.74382	3.90973	0.278981	CDKi
CDKN1A	NCI-15	parenchyma	4.41315	2.97892	0.56702	CDKi
CDKN1A	NCI-21	parenchyma	4.09261	2.94136	0.47654	CDKi
CDKN1A	NCI-6	parenchyma	4.19775	4.15649	0.0142498	CDKi
CDKN1A	NCI-8	parenchyma	4.0913	3.35671	0.285511	CDKi
CDKN1A	NCI-9	parenchyma	4.33319	4.10976	0.0763759	CDKi
CDKN2A	NCI-10	parenchyma	3.36417	3.255	0.047594	CDKi
CDKN2A	NCI-12	parenchyma	2.7965	2.74316	0.0277864	CDKi
CDKN2A	NCI-15	parenchyma	3.66092	3.3349	0.134561	CDKi
CDKN2A	NCI-21	parenchyma	4.06201	3.83422	0.0832603	CDKi
CDKN2A	NCI-6	parenchyma	3.19019	3.61576	-0.180656	CDKi
CDKN2A	NCI-8	parenchyma	3.10755	3.10328	0.0019842	CDKi
CDKN2A	NCI-9	parenchyma	3.18861	3.69999	-0.214591	CDKi
CDKN2B	NCI-10	parenchyma	3.54822	3.08692	0.200927	CDKi
CDKN2B	NCI-12	parenchyma	3.51607	2.78074	0.338494	CDKi
CDKN2B	NCI-15	parenchyma	4.02929	2.77554	0.537758	CDKi
CDKN2B	NCI-21	parenchyma	4.56742	3.62157	0.334764	CDKi
CDKN2B	NCI-6	parenchyma	4.37284	3.7009	0.240693	CDKi
CDKN2B	NCI-8	parenchyma	3.30848	2.94162	0.169557	CDKi
CDKN2B	NCI-9	parenchyma	4.05623	3.96418	0.0331189	CDKi
GINS2	NCI-10	parenchyma	3.02365	3.31842	-0.134203	proliferation
GINS2	NCI-12	parenchyma	2.50815	3.02121	-0.268505	proliferation
GINS2	NCI-15	parenchyma	2.50696	3.85655	-0.621373	proliferation
GINS2	NCI-21	parenchyma	2.52392	3.35894	-0.412338	proliferation
GINS2	NCI-6	parenchyma	2.06799	3.4441	-0.735894	proliferation
GINS2	NCI-8	parenchyma	3.24194	3.60028	-0.15125	proliferation
GINS2	NCI-9	parenchyma	2.53191	3.04339	-0.265453	proliferation
MCM5	NCI-10	parenchyma	4.17562	4.38638	-0.071042	proliferation
MCM5	NCI-12	parenchyma	4.08317	4.53916	-0.152737	proliferation
MCM5	NCI-15	parenchyma	3.60593	4.7988	-0.412303	proliferation
MCM5	NCI-21	parenchyma	3.95231	4.71035	-0.253136	proliferation
MCM5	NCI-6	parenchyma	2.61974	3.63405	-0.472151	proliferation
MCM5	NCI-8	parenchyma	4.04456	4.32633	-0.0971605	proliferation
MCM5	NCI-9	parenchyma	3.47422	4.40076	-0.341063	proliferation
MKI67	NCI-10	parenchyma	4.06079	4.21223	-0.0528217	proliferation
MKI67	NCI-12	parenchyma	3.65839	4.21991	-0.206002	proliferation
MKI67	NCI-15	parenchyma	3.21441	4.25252	-0.403764	proliferation
MKI67	NCI-21	parenchyma	4.05175	4.65312	-0.199652	proliferation
MKI67	NCI-6	parenchyma	3.87286	5.02054	-0.374444	proliferation
MKI67	NCI-8	parenchyma	4.60336	4.99515	-0.117843	proliferation
MKI67	NCI-9	parenchyma	4.19278	4.89293	-0.222792	proliferation
TOP2A	NCI-10	parenchyma	4.56333	4.6812	-0.0367903	proliferation
TOP2A	NCI-12	parenchyma	3.70055	4.26564	-0.205022	proliferation
TOP2A	NCI-15	parenchyma	3.10155	4.15982	-0.423532	proliferation
TOP2A	NCI-21	parenchyma	3.80839	4.47088	-0.231379	proliferation
TOP2A	NCI-6	parenchyma	2.93728	4.46036	-0.602677	proliferation
TOP2A	NCI-8	parenchyma	4.29115	4.80145	-0.162106	proliferation
TOP2A	NCI-9	parenchyma	3.7302	4.67166	-0.324681	proliferation

## Sheet: Figure5c
chemokine_foci	sample_id	HPVoff_frac
cxcl8_foci	NCI_6	0.311118
cxcl911_foci	NCI_6	0.057603
parenchyma	NCI_6	0.0792775
cxcl8_foci	NCI_8	0.119552
cxcl911_foci	NCI_8	0.082623
parenchyma	NCI_8	0.073971
cxcl8_foci	NCI_9	0.139722
cxcl911_foci	NCI_9	0.0651735
parenchyma	NCI_9	0.116241
cxcl8_foci	NCI_10	0.303218
cxcl911_foci	NCI_10	0.18991
parenchyma	NCI_10	0.117047
cxcl8_foci	NCI_12	0.757576
cxcl911_foci	NCI_12	0.42286
parenchyma	NCI_12	0.455697
cxcl8_foci	NCI_15	0.290435
cxcl911_foci	NCI_15	0.0856339
parenchyma	NCI_15	0.102358
cxcl8_foci	NCI_21	0.480349
cxcl911_foci	NCI_21	0.199844
parenchyma	NCI_21	0.162972

## Sheet: Figure5m
gene_id	sample_id	chemokine_foci	HPVoff	HPVon	log2fc	gene_class
CXCL8	NCI-10	parenchyma	1.81925	1.31292	0.470566	SASP
CXCL8	NCI-12	parenchyma	1.02193	0.764703	0.418327	SASP
CXCL8	NCI-15	parenchyma	1.51946	0.9186	0.72605	SASP
CXCL8	NCI-21	parenchyma	1.7801	0.987484	0.850128	SASP
CXCL8	NCI-6	parenchyma	2.57566	1.4694	0.809715	SASP
CXCL8	NCI-8	parenchyma	2.87656	2.15721	0.415178	SASP
CXCL8	NCI-9	parenchyma	2.07774	1.99116	0.0614111	SASP
IL10	NCI-10	parenchyma	0.485712	0.303215	0.679758	SASP
IL10	NCI-12	parenchyma	0.562206	0.499899	0.169465	SASP
IL10	NCI-15	parenchyma	0.399199	0.20377	0.970163	SASP
IL10	NCI-21	parenchyma	0.818144	0.527866	0.632183	SASP
IL10	NCI-6	parenchyma	0.7351	0.500331	0.555058	SASP
IL10	NCI-8	parenchyma	0.511442	0.369424	0.469294	SASP
IL10	NCI-9	parenchyma	0.510049	0.544267	-0.0936763	SASP
IL1B	NCI-10	parenchyma	1.13874	0.811103	0.489483	SASP
IL1B	NCI-12	parenchyma	2.71487	2.21067	0.296403	SASP
IL1B	NCI-15	parenchyma	2.48041	1.14721	1.11244	SASP
IL1B	NCI-21	parenchyma	3.19511	2.16927	0.558657	SASP
IL1B	NCI-6	parenchyma	2.25004	0.839137	1.42297	SASP
IL1B	NCI-8	parenchyma	1.37984	1.0456	0.400176	SASP
IL1B	NCI-9	parenchyma	2.43767	1.52358	0.678038	SASP
IL6	NCI-10	parenchyma	0.719394	0.535564	0.425724	SASP
IL6	NCI-12	parenchyma	0.407481	0.448048	-0.136921	SASP
IL6	NCI-15	parenchyma	0.486108	0.368833	0.39831	SASP
IL6	NCI-21	parenchyma	1.21519	1.01636	0.257772	SASP
IL6	NCI-6	parenchyma	1.05615	0.440995	1.25998	SASP
IL6	NCI-8	parenchyma	0.898855	0.620483	0.534696	SASP
IL6	NCI-9	parenchyma	0.640935	0.803119	-0.325437	SASP
TGFB1	NCI-10	parenchyma	3.11095	2.94648	0.0783594	SASP
TGFB1	NCI-12	parenchyma	3.56096	3.63233	-0.0286329	SASP
TGFB1	NCI-15	parenchyma	3.18264	3.61643	-0.184342	SASP
TGFB1	NCI-21	parenchyma	3.61876	3.9341	-0.120538	SASP
TGFB1	NCI-6	parenchyma	2.91613	2.88904	0.0134694	SASP
TGFB1	NCI-8	parenchyma	2.81304	2.99911	-0.0924071	SASP
TGFB1	NCI-9	parenchyma	3.22498	2.92819	0.139279	SASP

## Sheet: FigureS6g
sample_id	cell_type_2	Freq
NCI_3	NK	0.000561535
NCI_4	NK	0.000244838
NCI_14	NK	0.00154083
NCI_22	NK	0.00377508
NCI_6	NK	0.00230344
NCI_8	NK	0.000279882
NCI_9	NK	0.00417484
NCI_10	NK	0.00270078
NCI_12	NK	0.00121196
NCI_15	NK	0.00145369
NCI_21	NK	0.00152384
NCI_3	Tcd4_n.cm	0.000374357
NCI_4	Tcd4_n.cm	0.000571289
NCI_14	Tcd4_n.cm	0.00388877
NCI_22	Tcd4_n.cm	0.00139082
NCI_6	Tcd4_n.cm	0.00128864
NCI_8	Tcd4_n.cm	0.000429153
NCI_9	Tcd4_n.cm	0.00636931
NCI_10	Tcd4_n.cm	0.0017239
NCI_12	Tcd4_n.cm	0.00420145
NCI_15	Tcd4_n.cm	0.00235359
NCI_21	Tcd4_n.cm	0.00793668
NCI_3	Tex	0.00308844
NCI_4	Tex	0.00587611
NCI_14	Tex	0.0634676
NCI_22	Tex	0.0258295
NCI_6	Tex	0.0619835
NCI_8	Tex	0.00184722
NCI_9	Tex	0.0156646
NCI_10	Tex	0.0121363
NCI_12	Tex	0.0332884
NCI_15	Tex	0.0203949
NCI_21	Tex	0.0228365
NCI_3	Tex_ifng	0.000467946
NCI_4	Tex_ifng	0.000163225
NCI_14	Tex_ifng	0.00212782
NCI_22	Tex_ifng	0.000794755
NCI_6	Tex_ifng	0.00633044
NCI_8	Tex_ifng	0.000242564
NCI_9	Tex_ifng	0.00146298
NCI_10	Tex_ifng	0.00119524
NCI_12	Tex_ifng	0.00312416
NCI_15	Tex_ifng	0.00151426
NCI_21	Tex_ifng	0.00294186
NCI_3	Tex_int	0.000280767
NCI_4	Tex_int	8.16127e-05
NCI_14	Tex_int	0.0121799
NCI_22	Tex_int	0.00198689
NCI_6	Tex_int	0.0157697
NCI_8	Tex_int	9.3294e-05
NCI_9	Tex_int	0.0128457
NCI_10	Tex_int	0.00220659
NCI_12	Tex_int	0.0121734
NCI_15	Tex_int	0.00240551
NCI_21	Tex_int	0.0109209
NCI_3	Tgzmk	0.000655124
NCI_4	Tgzmk	0.000244838
NCI_14	Tgzmk	0.00858464
NCI_22	Tgzmk	0.00238426
NCI_6	Tgzmk	0.00336657
NCI_8	Tgzmk	0.000186588
NCI_9	Tgzmk	0.00515611
NCI_10	Tgzmk	0.00336735
NCI_12	Tgzmk	0.00950714
NCI_15	Tgzmk	0.00320158
NCI_21	Tgzmk	0.011577
NCI_3	Treg	0.00233973
NCI_4	Treg	0.00285644
NCI_14	Treg	0.0073373
NCI_22	Treg	0.00476853
NCI_6	Treg	0.0120166
NCI_8	Treg	0.0027615
NCI_9	Treg	0.0125424
NCI_10	Treg	0.00864249
NCI_12	Treg	0.0239429
NCI_15	Treg	0.0124688
NCI_21	Treg	0.0263498

## Sheet: FigureS9f
foci	min_dist_to_stroma	sample_id
cxcl8	55.9867	NCI_6
cxcl8	55.9227	NCI_6
cxcl8	62.3143	NCI_6
cxcl8	75.7567	NCI_6
cxcl8	70.3993	NCI_6
cxcl8	78.5093	NCI_6
cxcl8	63.9082	NCI_6
cxcl8	68.6203	NCI_6
cxcl8	73.3374	NCI_6
cxcl8	57.7474	NCI_6
cxcl8	74.942	NCI_6
cxcl8	68.798	NCI_6
cxcl8	80.1066	NCI_6
cxcl8	63.9072	NCI_6
cxcl8	75.1897	NCI_6
cxcl8	61.7967	NCI_6
cxcl8	53.8187	NCI_6
cxcl8	167.763	NCI_6
cxcl8	172.219	NCI_6
cxcl8	163.485	NCI_6
cxcl8	174.614	NCI_6
cxcl8	183.571	NCI_6
cxcl8	182.033	NCI_6
cxcl8	181.063	NCI_6
cxcl8	164.946	NCI_6
cxcl8	149.633	NCI_6
cxcl8	164.585	NCI_6
cxcl8	158.387	NCI_6
cxcl8	97.7635	NCI_6
cxcl8	109.677	NCI_6
cxcl8	95.4949	NCI_6
cxcl8	108.498	NCI_6
cxcl8	98.4865	NCI_6
cxcl8	106.874	NCI_6
cxcl8	87.8765	NCI_6
cxcl8	71.9211	NCI_6
cxcl8	93.9194	NCI_6
cxcl8	84.1009	NCI_6
cxcl8	87.4154	NCI_6
cxcl8	105.253	NCI_6
cxcl8	88.9568	NCI_6
cxcl8	99.1233	NCI_6
cxcl8	104.553	NCI_6
cxcl8	191.728	NCI_6
cxcl8	182.995	NCI_6
cxcl8	198.676	NCI_6
cxcl8	210.938	NCI_6
cxcl8	166.535	NCI_6
cxcl8	183.001	NCI_6
cxcl8	157.368	NCI_6
cxcl8	172.413	NCI_6
cxcl8	157.868	NCI_6
cxcl8	177.623	NCI_6
cxcl8	167.665	NCI_6
cxcl8	171.535	NCI_6
cxcl8	183.492	NCI_6
cxcl8	184.302	NCI_6
cxcl8	191.641	NCI_6
cxcl8	172.018	NCI_6
cxcl8	197.765	NCI_6
cxcl8	172.91	NCI_6
cxcl8	191.51	NCI_6
cxcl8	185.357	NCI_6
cxcl8	177.606	NCI_6
cxcl8	199.143	NCI_6
cxcl8	186.402	NCI_6
cxcl8	188.774	NCI_6
cxcl8	194.823	NCI_6
cxcl8	198.278	NCI_6
cxcl8	202.551	NCI_6
cxcl8	190.773	NCI_6
cxcl8	206.356	NCI_6
cxcl8	194.906	NCI_6
cxcl8	202.097	NCI_6
cxcl8	200.521	NCI_6
cxcl8	202.902	NCI_6
cxcl8	199.333	NCI_6
cxcl8	192.145	NCI_6
cxcl8	187.985	NCI_6
cxcl8	188.493	NCI_6
cxcl8	181.34	NCI_6
cxcl8	193.987	NCI_6
cxcl8	145.715	NCI_6
cxcl8	171.413	NCI_6
cxcl8	150.769	NCI_6
cxcl8	140.454	NCI_6
cxcl8	155.797	NCI_6
cxcl8	152.935	NCI_6
cxcl8	142.911	NCI_6
cxcl8	155.905	NCI_6
cxcl8	157.119	NCI_6
cxcl8	166.908	NCI_6
cxcl8	152.976	NCI_6
cxcl8	163	NCI_6
cxcl8	154.007	NCI_6
cxcl8	141.585	NCI_6
cxcl8	163.331	NCI_6
cxcl8	157.957	NCI_6
cxcl8	138.809	NCI_6
cxcl8	147.031	NCI_6
cxcl8	167.52	NCI_6
cxcl8	159.008	NCI_6
cxcl8	148.552	NCI_6
cxcl8	163.941	NCI_6
cxcl8	169.371	NCI_6
cxcl8	182.817	NCI_6
cxcl8	174.879	NCI_6
cxcl8	165.298	NCI_6
cxcl8	177.718	NCI_6
cxcl8	196.166	NCI_6
cxcl8	195.159	NCI_6
cxcl8	176.181	NCI_6
cxcl8	197.053	NCI_6
cxcl8	188.369	NCI_6
cxcl8	188.15	NCI_6
cxcl8	197.978	NCI_6
cxcl8	198.175	NCI_6
cxcl8	127.855	NCI_6
cxcl8	127.1	NCI_6
cxcl8	121.086	NCI_6
cxcl8	141.568	NCI_6
cxcl8	126.777	NCI_6
cxcl8	129.158	NCI_6
cxcl8	118.069	NCI_6
cxcl8	112.027	NCI_6
cxcl8	110.394	NCI_6
cxcl8	115.688	NCI_6
cxcl8	137.571	NCI_6
cxcl8	135.859	NCI_6
cxcl8	107.81	NCI_6
cxcl8	355.376	NCI_6
cxcl8	353.137	NCI_6
cxcl8	341.103	NCI_6
cxcl8	111.999	NCI_6
cxcl8	115.406	NCI_6
cxcl8	105.354	NCI_6
cxcl8	99.841	NCI_6
cxcl8	95.0354	NCI_6
cxcl8	93.867	NCI_6
cxcl8	93.5186	NCI_6
cxcl8	85.8659	NCI_6
cxcl8	192.585	NCI_6
cxcl8	188.247	NCI_6
cxcl8	172.73	NCI_6
cxcl8	195.585	NCI_6
cxcl8	185.774	NCI_6
cxcl8	188.247	NCI_6
cxcl8	182.391	NCI_6
cxcl8	186.337	NCI_6
cxcl8	179.785	NCI_6
cxcl8	185.887	NCI_6
cxcl8	186.723	NCI_6
cxcl8	91.2666	NCI_6
cxcl8	112.659	NCI_6
cxcl8	116.604	NCI_6
cxcl8	111.077	NCI_6
cxcl8	96.9029	NCI_6
cxcl8	95.0925	NCI_6
cxcl8	108.989	NCI_6
cxcl8	93.9313	NCI_6
cxcl8	97.5461	NCI_6
cxcl8	89.159	NCI_6
cxcl8	84.3321	NCI_6
cxcl8	83.5301	NCI_6
cxcl8	88.8409	NCI_6
cxcl8	107.79	NCI_6
cxcl8	108.705	NCI_6
cxcl8	89.0396	NCI_6
cxcl8	99.0565	NCI_6
cxcl8	89.7668	NCI_6
cxcl8	88.2923	NCI_6
cxcl8	82.0457	NCI_6
cxcl8	111.676	NCI_6
cxcl8	106.29	NCI_6
cxcl8	96.2634	NCI_6
cxcl8	98.9948	NCI_6
cxcl8	94.8312	NCI_6
cxcl8	136.706	NCI_6
cxcl8	150.037	NCI_6
cxcl8	156.272	NCI_6
cxcl8	157.225	NCI_6
cxcl8	42.6277	NCI_6
cxcl8	40.9691	NCI_6
cxcl8	47.3546	NCI_6
cxcl8	30.777	NCI_6
cxcl8	26.4027	NCI_6
cxcl8	38.3682	NCI_6
cxcl8	34.0536	NCI_6
cxcl8	38.0275	NCI_6
cxcl8	45.0547	NCI_6
cxcl8	54.6296	NCI_6
cxcl8	45.8044	NCI_6
cxcl8	52.9653	NCI_6
cxcl8	62.4922	NCI_6
cxcl8	53.817	NCI_6
cxcl8	66.6416	NCI_6
cxcl8	173.627	NCI_6
cxcl8	165.648	NCI_6
cxcl8	169.237	NCI_6
cxcl8	182.044	NCI_6
cxcl8	161.464	NCI_6
cxcl8	169.896	NCI_6
cxcl8	185.492	NCI_6
cxcl8	186.15	NCI_6
cxcl8	172.347	NCI_6
cxcl8	181.216	NCI_6
cxcl8	178.619	NCI_6
cxcl8	189.883	NCI_6
cxcl8	184.156	NCI_6
cxcl8	188.659	NCI_6
cxcl8	61.9314	NCI_6
cxcl8	177.922	NCI_6
cxcl8	157.644	NCI_6
cxcl8	166.996	NCI_6
cxcl8	152.78	NCI_6
cxcl8	148.313	NCI_6
cxcl8	161.536	NCI_6
cxcl8	168.475	NCI_6
cxcl8	154.546	NCI_6
cxcl8	77.7239	NCI_6
cxcl8	70.0176	NCI_6
cxcl8	68.7095	NCI_6
cxcl8	61.0395	NCI_6
cxcl8	55.1217	NCI_6
cxcl8	121.123	NCI_6
cxcl8	99.2528	NCI_6
cxcl8	91.9697	NCI_6
cxcl8	83.7008	NCI_6
cxcl8	212.635	NCI_6
cxcl8	214.041	NCI_6
cxcl8	207.276	NCI_6
cxcl8	201.254	NCI_6
cxcl8	199.643	NCI_6
cxcl8	202.112	NCI_6
cxcl8	193.138	NCI_6
cxcl8	190.252	NCI_6
cxcl8	186.329	NCI_6
cxcl8	181.946	NCI_6
cxcl8	110.362	NCI_6
cxcl8	95.1636	NCI_6
cxcl8	79.5598	NCI_6
cxcl8	84.6005	NCI_6
cxcl8	130.698	NCI_6
cxcl8	140.844	NCI_6
cxcl8	139.439	NCI_6
cxcl8	172.843	NCI_6
cxcl8	149.638	NCI_6
cxcl8	152.582	NCI_6
cxcl8	147.703	NCI_6
cxcl8	163.005	NCI_6
cxcl8	171.904	NCI_6
cxcl8	174.205	NCI_6
cxcl8	154.16	NCI_6
cxcl8	174.332	NCI_6
cxcl8	158.019	NCI_6
cxcl8	155.238	NCI_6
cxcl8	194.908	NCI_6
cxcl8	64.4504	NCI_6
cxcl8	57.8149	NCI_6
cxcl8	52.1016	NCI_6
cxcl8	44.8286	NCI_6
cxcl8	44.3001	NCI_6
cxcl8	65.8707	NCI_6
cxcl8	64.0228	NCI_6
cxcl8	58.3267	NCI_6
cxcl8	67.5435	NCI_6
cxcl8	59.3399	NCI_6
cxcl8	66.29	NCI_6
cxcl8	64.644	NCI_6
cxcl8	57.298	NCI_6
cxcl8	54.8364	NCI_6
cxcl8	41.6915	NCI_6
cxcl8	138.818	NCI_6
cxcl8	115.476	NCI_6
cxcl8	126.18	NCI_6
cxcl8	125.139	NCI_6
cxcl8	129.794	NCI_6
cxcl8	140.908	NCI_6
cxcl8	154.463	NCI_6
cxcl8	148.417	NCI_6
cxcl8	154.666	NCI_6
cxcl8	171.646	NCI_6
cxcl8	161.262	NCI_6
cxcl8	177.212	NCI_6
cxcl8	157.404	NCI_6
cxcl8	57.6124	NCI_6
cxcl8	65.4389	NCI_6
cxcl8	69.0077	NCI_6
cxcl8	77.2231	NCI_6
cxcl8	75.2822	NCI_6
cxcl8	81.0671	NCI_6
cxcl8	79.6877	NCI_6
cxcl8	70.0232	NCI_6
cxcl8	70.5412	NCI_6
cxcl8	65.0327	NCI_6
cxcl8	65.143	NCI_6
cxcl8	82.1542	NCI_6
cxcl8	72.4674	NCI_6
cxcl8	79.4095	NCI_6
cxcl8	90.5024	NCI_6
cxcl8	91.6516	NCI_6
cxcl8	91.9852	NCI_6
cxcl8	80.3638	NCI_6
cxcl8	73.1755	NCI_6
cxcl8	89.5702	NCI_6
cxcl8	73.2014	NCI_6
cxcl8	88.427	NCI_6
cxcl8	80.6521	NCI_6
cxcl8	78.2795	NCI_6
cxcl8	98.6395	NCI_6
cxcl8	83.1883	NCI_6
cxcl8	104.072	NCI_6
cxcl8	102.347	NCI_6
cxcl8	91.3911	NCI_6
cxcl8	102.916	NCI_6
cxcl8	97.3029	NCI_6
cxcl8	100.337	NCI_6
cxcl8	108.416	NCI_6
cxcl8	94.9125	NCI_6
cxcl8	92.5136	NCI_6
cxcl8	102.399	NCI_6
cxcl8	109.705	NCI_6
cxcl8	112.344	NCI_6
cxcl8	118.931	NCI_6
cxcl8	114.569	NCI_6
cxcl8	126.405	NCI_6
cxcl8	107.076	NCI_6
cxcl8	110.982	NCI_6
cxcl8	103.073	NCI_6
cxcl8	123.299	NCI_6
cxcl8	99.0613	NCI_6
cxcl8	112.705	NCI_6
cxcl8	92.6035	NCI_6
cxcl8	115.103	NCI_6
cxcl8	118.268	NCI_6
cxcl8	96.4639	NCI_6
cxcl8	86.6265	NCI_6
cxcl8	102.078	NCI_6
cxcl8	85.9663	NCI_6
cxcl8	89.1896	NCI_6
cxcl8	97.7364	NCI_6
cxcl8	113.276	NCI_6
cxcl8	90.0737	NCI_6
cxcl8	101.584	NCI_6
cxcl8	101.327	NCI_6
cxcl8	62.1931	NCI_6
cxcl8	62.9872	NCI_6
cxcl8	77.9975	NCI_6
cxcl8	75.6227	NCI_6
cxcl8	81.5265	NCI_6
cxcl8	91.6353	NCI_6
cxcl8	85.7799	NCI_6
cxcl8	95.7484	NCI_6
cxcl8	99.9884	NCI_6
cxcl8	97.8179	NCI_6
cxcl8	99.3011	NCI_6
cxcl8	104.572	NCI_6
cxcl8	107.353	NCI_6
cxcl8	110.345	NCI_6
cxcl8	115.409	NCI_6
cxcl8	118.875	NCI_6
cxcl8	126.743	NCI_6
cxcl8	128.609	NCI_6
cxcl8	146.479	NCI_6
cxcl8	157.618	NCI_6
cxcl8	122.195	NCI_6
cxcl8	148.449	NCI_6
cxcl8	140.261	NCI_6
cxcl8	155.199	NCI_6
cxcl8	151.231	NCI_6
cxcl8	162.147	NCI_6
cxcl8	134.698	NCI_6
cxcl8	147.899	NCI_6
cxcl8	120.89	NCI_6
cxcl8	144.584	NCI_6
cxcl8	150.068	NCI_6
cxcl8	150.901	NCI_6
cxcl8	155.39	NCI_6
cxcl8	156.756	NCI_6
cxcl8	159.114	NCI_6
cxcl8	166.221	NCI_6
cxcl8	168.564	NCI_6
cxcl8	183.555	NCI_6
cxcl8	166.257	NCI_6
cxcl8	189.728	NCI_6
cxcl8	194.62	NCI_6
cxcl8	175.998	NCI_6
cxcl8	175.239	NCI_6
cxcl8	186.989	NCI_6
cxcl8	195.478	NCI_6
cxcl8	183.253	NCI_6
cxcl8	204.182	NCI_6
cxcl8	201.553	NCI_6
cxcl8	206.55	NCI_6
cxcl8	199.699	NCI_6
cxcl8	193.276	NCI_6
cxcl8	210.761	NCI_6
cxcl8	172.651	NCI_6
cxcl8	162.855	NCI_6
cxcl8	156.135	NCI_6
cxcl8	149.662	NCI_6
cxcl8	145.166	NCI_6
cxcl8	146.005	NCI_6
cxcl8	142.299	NCI_6
cxcl8	146.9	NCI_6
cxcl8	136.478	NCI_6
cxcl8	136.998	NCI_6
cxcl8	138.554	NCI_6
cxcl8	171.863	NCI_6
cxcl8	168.341	NCI_6
cxcl8	155.977	NCI_6
cxcl8	162.314	NCI_6
cxcl8	73.9099	NCI_6
cxcl8	76.5899	NCI_6
cxcl8	68.5586	NCI_6
cxcl8	83.7015	NCI_6
cxcl8	78.3587	NCI_6
cxcl8	83.7536	NCI_6
cxcl8	90.3998	NCI_6
cxcl8	87.5292	NCI_6
cxcl8	94.4523	NCI_6
cxcl8	98.174	NCI_6
cxcl8	102.447	NCI_6
cxcl8	104.102	NCI_6
cxcl8	102.364	NCI_6
cxcl8	109.145	NCI_6
cxcl8	109.326	NCI_6
cxcl8	116.856	NCI_6
cxcl8	106.859	NCI_6
cxcl8	113.012	NCI_6
cxcl8	116.985	NCI_6
cxcl8	110.269	NCI_6
cxcl8	112.758	NCI_6
cxcl8	117.161	NCI_6
cxcl8	116.851	NCI_6
cxcl8	108.328	NCI_6
cxcl8	102.261	NCI_6
cxcl8	100.417	NCI_6
cxcl8	77.6361	NCI_6
cxcl8	186.758	NCI_6
cxcl8	161.393	NCI_6
cxcl8	167.286	NCI_6
cxcl8	152.6	NCI_6
cxcl8	183.943	NCI_6
cxcl8	175.656	NCI_6
cxcl8	192.78	NCI_6
cxcl8	195.758	NCI_6
cxcl8	165.582	NCI_6
cxcl8	193.821	NCI_6
cxcl8	175.661	NCI_6
cxcl8	183.377	NCI_6
cxcl8	170.269	NCI_6
cxcl8	189.48	NCI_6
cxcl8	186.776	NCI_6
cxcl8	195.059	NCI_6
cxcl8	178.143	NCI_6
cxcl8	165.17	NCI_6
cxcl8	158.248	NCI_6
cxcl8	186.226	NCI_6
cxcl8	172.553	NCI_6
cxcl8	184.544	NCI_6
cxcl8	171.059	NCI_6
cxcl8	161.902	NCI_6
cxcl8	168.275	NCI_6
cxcl8	154.463	NCI_6
cxcl8	177.567	NCI_6
cxcl8	158.743	NCI_6
cxcl8	187.819	NCI_6
cxcl8	178.309	NCI_6
cxcl8	164.292	NCI_6
cxcl8	162.026	NCI_6
cxcl8	184.637	NCI_6
cxcl8	175.264	NCI_6
cxcl8	175.48	NCI_6
cxcl8	185.543	NCI_6
cxcl8	114.295	NCI_6
cxcl8	107.058	NCI_6
cxcl8	113.307	NCI_6
cxcl8	113.639	NCI_6
cxcl8	107.771	NCI_6
cxcl8	110.168	NCI_6
cxcl8	191.444	NCI_6
cxcl8	192.823	NCI_6
cxcl8	178.525	NCI_6
cxcl8	181.206	NCI_6
cxcl8	174.348	NCI_6
cxcl8	170.959	NCI_6
cxcl8	165.372	NCI_6
cxcl8	171.693	NCI_6
cxcl8	124.749	NCI_6
cxcl8	129.272	NCI_6
cxcl8	132.201	NCI_6
cxcl8	135.6	NCI_6
cxcl8	139.991	NCI_6
cxcl8	118.004	NCI_6
cxcl8	194.781	NCI_6
cxcl8	191.209	NCI_6
cxcl8	187.502	NCI_6
cxcl8	190.349	NCI_6
cxcl8	181.354	NCI_6
cxcl8	179.534	NCI_6
cxcl8	172.11	NCI_6
cxcl8	164.178	NCI_6
cxcl8	158.347	NCI_6
cxcl8	176.986	NCI_6
cxcl8	160.937	NCI_6
cxcl8	171.047	NCI_6
cxcl8	151.448	NCI_6
cxcl8	155.012	NCI_6
cxcl8	159.505	NCI_6
cxcl8	152.595	NCI_6
cxcl8	151.528	NCI_6
cxcl8	155.579	NCI_6
cxcl8	169.107	NCI_6
cxcl8	178.163	NCI_6
cxcl8	164.98	NCI_6
cxcl8	159.81	NCI_6
cxcl8	158.152	NCI_6
cxcl8	153.635	NCI_6
cxcl8	171.417	NCI_6
cxcl8	178.113	NCI_6
cxcl8	167.628	NCI_6
cxcl8	159.993	NCI_6
cxcl8	170.573	NCI_6
cxcl8	185.639	NCI_6
cxcl8	166.816	NCI_6
cxcl8	177.418	NCI_6
cxcl8	167.694	NCI_6
cxcl8	167.094	NCI_6
cxcl8	117.244	NCI_6
cxcl8	131.196	NCI_6
cxcl8	116.701	NCI_6
cxcl8	134.094	NCI_6
cxcl8	112.595	NCI_6
cxcl8	141.342	NCI_6
cxcl8	129.898	NCI_6
cxcl8	123.059	NCI_6
cxcl8	120.075	NCI_6
cxcl8	136.569	NCI_6
cxcl8	113.46	NCI_6
cxcl8	131.761	NCI_6
cxcl8	140.573	NCI_6
cxcl8	126.783	NCI_6
cxcl8	115.74	NCI_6
cxcl8	162.446	NCI_6
cxcl8	169.253	NCI_6
cxcl8	180.374	NCI_6
cxcl8	195.37	NCI_6
cxcl8	148.155	NCI_6
cxcl8	133.73	NCI_6
cxcl8	154.957	NCI_6
cxcl8	139.918	NCI_6
cxcl8	136.479	NCI_6
cxcl8	127.697	NCI_6
cxcl8	149.654	NCI_6
cxcl8	140.47	NCI_6
cxcl8	143.414	NCI_6
cxcl8	157.906	NCI_6
cxcl8	131.181	NCI_6
cxcl8	149.51	NCI_6
cxcl8	151.363	NCI_6
cxcl8	165.869	NCI_6
cxcl8	152.415	NCI_6
cxcl8	149.873	NCI_6
cxcl8	98.4773	NCI_6
cxcl8	86.8612	NCI_6
cxcl8	107.918	NCI_6
cxcl8	148.68	NCI_6
cxcl8	149.142	NCI_6
cxcl8	157.464	NCI_6
cxcl8	148.072	NCI_6
cxcl8	157.924	NCI_6
cxcl8	157.956	NCI_6
cxcl8	164.478	NCI_6
cxcl8	168.149	NCI_6
cxcl8	155.173	NCI_6
cxcl8	157.139	NCI_6
cxcl8	159.451	NCI_6
cxcl8	170.905	NCI_6
cxcl8	161.584	NCI_6
cxcl8	168.41	NCI_6
cxcl8	169.181	NCI_6
cxcl8	176.852	NCI_6
cxcl8	183.348	NCI_6
cxcl8	172.081	NCI_6
cxcl8	187.448	NCI_6
cxcl8	178.926	NCI_6
cxcl8	180.94	NCI_6
cxcl8	179.942	NCI_6
cxcl8	184.327	NCI_6
cxcl8	187.669	NCI_6
cxcl8	193.785	NCI_6
cxcl8	191.94	NCI_6
cxcl8	192.069	NCI_6
cxcl8	195.704	NCI_6
cxcl8	191.679	NCI_6
cxcl8	136.255	NCI_6
cxcl8	125.836	NCI_6
cxcl8	125.124	NCI_6
cxcl8	138.254	NCI_6
cxcl8	136.301	NCI_6
cxcl8	144.621	NCI_6
cxcl8	136.852	NCI_6
cxcl8	145.947	NCI_6
cxcl8	146.237	NCI_6
cxcl8	142.627	NCI_6
cxcl8	129.051	NCI_6
cxcl8	145.952	NCI_6
cxcl8	144.473	NCI_6
cxcl8	153.77	NCI_6
cxcl8	153.646	NCI_6
cxcl8	149.933	NCI_6
cxcl8	115.599	NCI_6
cxcl8	140.395	NCI_6
cxcl8	158.324	NCI_6
cxcl8	148.158	NCI_6
cxcl8	115.878	NCI_6
cxcl8	156.428	NCI_6
cxcl8	145.713	NCI_6
cxcl8	132.375	NCI_6
cxcl8	108.299	NCI_6
cxcl8	106.277	NCI_6
cxcl8	98.7071	NCI_6
cxcl8	154.556	NCI_6
cxcl8	120.662	NCI_6
cxcl8	106.447	NCI_6
cxcl8	150.528	NCI_6
cxcl8	97.1483	NCI_6
cxcl8	110.062	NCI_6
cxcl8	145.159	NCI_6
cxcl8	123.081	NCI_6
cxcl8	150.748	NCI_6
cxcl8	154.172	NCI_6
cxcl8	116.173	NCI_6
cxcl8	132.292	NCI_6
cxcl8	92.0015	NCI_6
cxcl8	107.3	NCI_6
cxcl8	124.282	NCI_6
cxcl8	96.8281	NCI_6
cxcl8	159.985	NCI_6
cxcl8	165.537	NCI_6
cxcl8	115.574	NCI_6
cxcl8	90.7376	NCI_6
cxcl8	99.391	NCI_6
cxcl8	114.221	NCI_6
cxcl8	84.7622	NCI_6
cxcl8	107.884	NCI_6
cxcl8	82.4643	NCI_6
cxcl8	90.9382	NCI_6
cxcl8	106.233	NCI_6
cxcl8	118.426	NCI_6
cxcl8	91.1159	NCI_6
cxcl8	98.773	NCI_6
cxcl8	110.187	NCI_6
cxcl8	109.217	NCI_6
cxcl8	100.825	NCI_6
cxcl8	116.809	NCI_6
cxcl8	104.634	NCI_6
cxcl8	103.686	NCI_6
cxcl8	123.694	NCI_6
cxcl8	109.453	NCI_6
cxcl8	103.815	NCI_6
cxcl8	114.821	NCI_6
cxcl8	124.018	NCI_6
cxcl8	132.624	NCI_6
cxcl8	126.114	NCI_6
cxcl8	119.451	NCI_6
cxcl8	133.905	NCI_6
cxcl8	140.178	NCI_6
cxcl8	124.277	NCI_6
cxcl8	141.46	NCI_6
cxcl8	152.054	NCI_6
cxcl8	129.247	NCI_6
cxcl8	132.115	NCI_6
cxcl8	150.28	NCI_6
cxcl8	146.356	NCI_6
cxcl8	134.98	NCI_6
cxcl8	155.83	NCI_6
cxcl8	170.08	NCI_6
cxcl8	177.316	NCI_6
cxcl8	163.907	NCI_6
cxcl8	169.394	NCI_6
cxcl8	184.146	NCI_6
cxcl8	158.834	NCI_6
cxcl8	192.041	NCI_6
cxcl8	171.507	NCI_6
cxcl8	187.628	NCI_6
cxcl8	164.782	NCI_6
cxcl8	181.549	NCI_6
cxcl8	188.898	NCI_6
cxcl8	170.211	NCI_6
cxcl8	171.785	NCI_6
cxcl8	175.386	NCI_6
cxcl8	195.616	NCI_6
cxcl8	191.708	NCI_6
cxcl8	192.573	NCI_6
cxcl8	189.436	NCI_6
cxcl8	187.085	NCI_6
cxcl8	190.168	NCI_6
cxcl8	183.333	NCI_6
cxcl8	186.894	NCI_6
cxcl8	181.988	NCI_6
cxcl8	173.491	NCI_6
cxcl8	175.483	NCI_6
cxcl8	173.375	NCI_6
cxcl8	170.747	NCI_6
cxcl8	128.629	NCI_6
cxcl8	151.073	NCI_6
cxcl8	141.009	NCI_6
cxcl8	120.07	NCI_6
cxcl8	124.491	NCI_6
cxcl8	137.618	NCI_6
cxcl8	147.328	NCI_6
cxcl8	128.01	NCI_6
cxcl8	160.066	NCI_6
cxcl8	126.098	NCI_6
cxcl8	138.074	NCI_6
cxcl8	157.862	NCI_6
cxcl8	149.916	NCI_6
cxcl8	166.642	NCI_6
cxcl8	137.759	NCI_6
cxcl8	160.831	NCI_6
cxcl8	148.767	NCI_6
cxcl8	136.931	NCI_6
cxcl8	159.51	NCI_6
cxcl8	169.819	NCI_6
cxcl8	151.839	NCI_6
cxcl8	140.598	NCI_6
cxcl8	144.411	NCI_6
cxcl8	167.763	NCI_6
cxcl8	149.858	NCI_6
cxcl8	180.398	NCI_6
cxcl8	158.924	NCI_6
cxcl8	186.627	NCI_6
cxcl8	178.226	NCI_6
cxcl8	172.856	NCI_6
cxcl8	130.751	NCI_6
cxcl8	77.9112	NCI_6
cxcl8	73.5857	NCI_6
cxcl8	96.4248	NCI_6
cxcl8	86.5428	NCI_6
cxcl8	82.5693	NCI_6
cxcl8	86.1309	NCI_6
cxcl8	92.9132	NCI_6
cxcl8	74.1332	NCI_6
cxcl8	75.0175	NCI_6
cxcl8	64.4619	NCI_6
cxcl8	81.9161	NCI_6
cxcl8	85.0537	NCI_6
cxcl8	68.735	NCI_6
cxcl8	91.2918	NCI_6
cxcl8	75.3177	NCI_6
cxcl8	76.4034	NCI_6
cxcl8	90.7818	NCI_6
cxcl8	69.2907	NCI_6
cxcl8	101.271	NCI_6
cxcl8	110.142	NCI_6
cxcl8	74.9391	NCI_6
cxcl8	93.0047	NCI_6
cxcl8	101.453	NCI_6
cxcl8	83.5888	NCI_6
cxcl8	90.281	NCI_6
cxcl8	76.2438	NCI_6
cxcl8	79.3738	NCI_6
cxcl8	94.6775	NCI_6
cxcl8	165.593	NCI_6
cxcl8	179.038	NCI_6
cxcl8	186.448	NCI_6
cxcl8	166.416	NCI_6
cxcl8	173.9	NCI_6
cxcl8	186.697	NCI_6
cxcl8	178.735	NCI_6
cxcl8	187.44	NCI_6
cxcl8	186.825	NCI_6
cxcl8	172.673	NCI_6
cxcl8	189.454	NCI_6
cxcl8	116.581	NCI_6
cxcl8	146.444	NCI_6
cxcl8	110.626	NCI_6
cxcl8	147.634	NCI_6
cxcl8	105.661	NCI_6
cxcl8	139.881	NCI_6
cxcl8	137.67	NCI_6
cxcl8	109.89	NCI_6
cxcl8	114.725	NCI_6
cxcl8	101.018	NCI_6
cxcl8	121.914	NCI_6
cxcl8	155.87	NCI_6
cxcl8	138.455	NCI_6
cxcl8	122.64	NCI_6
cxcl8	105.925	NCI_6
cxcl8	147.329	NCI_6
cxcl8	136.529	NCI_6
cxcl8	144.542	NCI_6
cxcl8	118.14	NCI_6
cxcl8	128.727	NCI_6
cxcl8	113.401	NCI_6
cxcl8	151.195	NCI_6
cxcl8	106.209	NCI_6
cxcl8	137.033	NCI_6
cxcl8	155.257	NCI_6
cxcl8	143.899	NCI_6
cxcl8	166.13	NCI_6
cxcl8	124.537	NCI_6
cxcl8	129.645	NCI_6
cxcl8	113.008	NCI_6
cxcl8	116.621	NCI_6
cxcl8	131.665	NCI_6
cxcl8	120.432	NCI_6
cxcl8	158.156	NCI_6
cxcl8	100.137	NCI_6
cxcl8	60.4508	NCI_6
cxcl8	72.8169	NCI_6
cxcl8	57.4021	NCI_6
cxcl8	63.5418	NCI_6
cxcl8	73.4388	NCI_6
cxcl8	56.5869	NCI_6
cxcl8	68.2582	NCI_6
cxcl8	64.0629	NCI_6
cxcl8	62.802	NCI_6
cxcl8	75.2154	NCI_6
cxcl8	69.088	NCI_6
cxcl8	74.5224	NCI_6
cxcl8	84.9076	NCI_6
cxcl8	82.3762	NCI_6
cxcl8	70.0833	NCI_6
cxcl8	79.5597	NCI_6
cxcl8	80.599	NCI_6
cxcl8	76.3398	NCI_6
cxcl8	83.4664	NCI_6
cxcl8	87.0988	NCI_6
cxcl8	64.9419	NCI_6
cxcl8	99.8324	NCI_6
cxcl8	77.6939	NCI_6
cxcl8	67.6613	NCI_6
cxcl8	88.2733	NCI_6
cxcl8	112.361	NCI_6
cxcl8	120.974	NCI_6
cxcl8	88.2434	NCI_6
cxcl8	82.6813	NCI_6
cxcl8	101.992	NCI_6
cxcl8	74.0674	NCI_6
cxcl8	82.0984	NCI_6
cxcl8	87.3103	NCI_6
cxcl8	111.643	NCI_6
cxcl8	93.4476	NCI_6
cxcl8	119.976	NCI_6
cxcl8	99.4848	NCI_6
cxcl8	93.4072	NCI_6
cxcl8	128.689	NCI_6
cxcl8	148.01	NCI_6
cxcl8	89.6421	NCI_6
cxcl8	120.266	NCI_6
cxcl8	113.213	NCI_6
cxcl8	141.847	NCI_6
cxcl8	102.827	NCI_6
cxcl8	134.422	NCI_6
cxcl8	121.844	NCI_6
cxcl8	132.28	NCI_6
cxcl8	102.632	NCI_6
cxcl8	93.6461	NCI_6
cxcl8	153.069	NCI_6
cxcl8	129.077	NCI_6
cxcl8	150.947	NCI_6
cxcl8	143.503	NCI_6
cxcl8	114.298	NCI_6
cxcl8	102.537	NCI_6
cxcl8	137.852	NCI_6
cxcl8	108.749	NCI_6
cxcl8	93.8441	NCI_6
cxcl8	153.701	NCI_6
cxcl8	86.4336	NCI_6
cxcl8	75.6895	NCI_6
cxcl8	65.7796	NCI_6
cxcl8	49.3596	NCI_6
cxcl8	197.583	NCI_6
cxcl8	194.663	NCI_6
cxcl8	205.826	NCI_6
cxcl8	208.717	NCI_6
cxcl8	204.762	NCI_6
cxcl8	200.006	NCI_6
cxcl8	191.995	NCI_6
cxcl8	205.965	NCI_6
cxcl8	209.702	NCI_6
cxcl8	199.12	NCI_6
cxcl8	199.709	NCI_6
cxcl8	207.708	NCI_6
cxcl8	205.139	NCI_6
cxcl8	202.748	NCI_6
cxcl8	205.307	NCI_6
cxcl8	206.83	NCI_6
cxcl8	197.689	NCI_6
cxcl8	198.876	NCI_6
cxcl8	198.877	NCI_6
cxcl8	202.946	NCI_6
cxcl8	189.931	NCI_6
cxcl8	199.881	NCI_6
cxcl8	187.854	NCI_6
cxcl8	191.72	NCI_6
cxcl8	200.107	NCI_6
cxcl8	195.097	NCI_6
cxcl8	165.274	NCI_6
cxcl8	172.862	NCI_6
cxcl8	181.878	NCI_6
cxcl8	190.228	NCI_6
cxcl8	190.618	NCI_6
cxcl8	197.442	NCI_6
cxcl8	185.386	NCI_6
cxcl8	203.955	NCI_6
cxcl8	196.923	NCI_6
cxcl8	202.575	NCI_6
cxcl8	208.043	NCI_6
cxcl8	197.426	NCI_6
cxcl8	76.3084	NCI_6
cxcl8	74.2352	NCI_6
cxcl8	67.3931	NCI_6
cxcl8	90.6369	NCI_6
cxcl8	75.2724	NCI_6
cxcl8	85.8383	NCI_6
cxcl8	56.5093	NCI_6
cxcl8	60.3775	NCI_6
cxcl8	92.883	NCI_6
cxcl8	65.3743	NCI_6
cxcl8	58.976	NCI_6
cxcl8	56.9285	NCI_6
cxcl8	77.8129	NCI_6
cxcl8	58.0591	NCI_6
cxcl8	71.0961	NCI_6
cxcl8	53.6729	NCI_6
cxcl8	65.7962	NCI_6
cxcl8	60.1843	NCI_6
cxcl8	52.0996	NCI_6
cxcl8	52.2589	NCI_6
cxcl8	92.8381	NCI_6
cxcl8	71.0966	NCI_6
cxcl8	60.0134	NCI_6
cxcl8	85.4773	NCI_6
cxcl8	79.3045	NCI_6
cxcl8	67.71	NCI_6
cxcl8	48.2468	NCI_6
cxcl8	75.9027	NCI_6
cxcl8	51.3797	NCI_6
cxcl8	62.715	NCI_6
cxcl8	107.606	NCI_6
cxcl8	107.925	NCI_6
cxcl8	125.318	NCI_6
cxcl8	119.602	NCI_6
cxcl8	117.057	NCI_6
cxcl8	112.398	NCI_6
cxcl8	129.255	NCI_6
cxcl8	118.299	NCI_6
cxcl8	126.596	NCI_6
cxcl8	127.163	NCI_6
cxcl8	136.378	NCI_6
cxcl8	132.03	NCI_6
cxcl8	127.007	NCI_6
cxcl8	140.602	NCI_6
cxcl8	142.314	NCI_6
cxcl8	136.107	NCI_6
cxcl8	145.727	NCI_6
cxcl8	146.525	NCI_6
cxcl8	166.924	NCI_6
cxcl8	159.355	NCI_6
cxcl8	161.208	NCI_6
cxcl8	178.258	NCI_6
cxcl8	163.819	NCI_6
cxcl8	163.119	NCI_6
cxcl8	176.565	NCI_6
cxcl8	169.876	NCI_6
cxcl8	179.068	NCI_6
cxcl8	111.824	NCI_6
cxcl8	85.1531	NCI_6
cxcl8	118.026	NCI_6
cxcl8	101.741	NCI_6
cxcl8	76.4966	NCI_6
cxcl8	110.883	NCI_6
cxcl8	130.643	NCI_6
cxcl8	93.9486	NCI_6
cxcl8	106.638	NCI_6
cxcl8	123.107	NCI_6
cxcl8	86.4264	NCI_6
cxcl8	92.6666	NCI_6
cxcl8	113.288	NCI_6
cxcl8	103.135	NCI_6
cxcl8	120.101	NCI_6
cxcl8	118.185	NCI_6
cxcl8	147.197	NCI_6
cxcl8	111.793	NCI_6
cxcl8	131.817	NCI_6
cxcl8	92.22	NCI_6
cxcl8	139.277	NCI_6
cxcl8	140.983	NCI_6
cxcl8	149.948	NCI_6
cxcl8	132.065	NCI_6
cxcl8	124.912	NCI_6
cxcl8	92.7045	NCI_6
cxcl8	102.111	NCI_6
cxcl8	107.425	NCI_6
cxcl8	116.417	NCI_6
cxcl8	120.756	NCI_6
cxcl8	141.136	NCI_6
cxcl8	112.51	NCI_6
cxcl8	132.886	NCI_6
cxcl8	105.654	NCI_6
cxcl8	119.405	NCI_6
cxcl8	129.524	NCI_6
cxcl8	122.746	NCI_6
cxcl8	151.053	NCI_6
cxcl8	146.869	NCI_6
cxcl8	123.862	NCI_6
cxcl8	101.761	NCI_6
cxcl8	142.78	NCI_6
cxcl8	111.219	NCI_6
cxcl8	184.081	NCI_6
cxcl8	193.387	NCI_6
cxcl8	174.686	NCI_6
cxcl8	190.952	NCI_6
cxcl8	183.587	NCI_6
cxcl8	179.274	NCI_6
cxcl8	191.187	NCI_6
cxcl8	199.394	NCI_6
cxcl8	198.566	NCI_6
cxcl8	187.99	NCI_6
cxcl8	200.477	NCI_6
cxcl8	194.619	NCI_6
cxcl8	188.88	NCI_6
cxcl8	186.536	NCI_6
cxcl8	185.352	NCI_6
cxcl8	191.991	NCI_6
cxcl8	180.685	NCI_6
cxcl8	182.136	NCI_6
cxcl8	186.46	NCI_6
cxcl8	176.016	NCI_6
cxcl8	178.891	NCI_6
cxcl8	175.068	NCI_6
cxcl8	177.336	NCI_6
cxcl8	172.103	NCI_6
cxcl8	169.401	NCI_6
cxcl8	164.61	NCI_6
cxcl8	166.709	NCI_6
cxcl8	171.342	NCI_6
cxcl8	162.699	NCI_6
cxcl8	164.674	NCI_6
cxcl8	154.856	NCI_6
cxcl8	157.948	NCI_6
cxcl8	155.889	NCI_6
cxcl8	159.45	NCI_6
cxcl8	156.492	NCI_6
cxcl8	170.466	NCI_6
cxcl8	164.259	NCI_6
cxcl8	178.099	NCI_6
cxcl8	170.872	NCI_6
cxcl8	178.603	NCI_6
cxcl8	171.858	NCI_6
cxcl8	185.873	NCI_6
cxcl8	182.161	NCI_6
cxcl8	180.223	NCI_6
cxcl8	181.105	NCI_6
cxcl8	183.563	NCI_6
cxcl8	181.512	NCI_6
cxcl8	183.278	NCI_6
cxcl8	179.9	NCI_6
cxcl8	182.105	NCI_6
cxcl8	179.004	NCI_6
cxcl8	177.482	NCI_6
cxcl8	176.914	NCI_6
cxcl8	174.996	NCI_6
cxcl8	173.234	NCI_6
cxcl8	173.464	NCI_6
cxcl8	173.097	NCI_6
cxcl8	173.364	NCI_6
cxcl8	168.472	NCI_6
cxcl8	166.945	NCI_6
cxcl8	166.372	NCI_6
cxcl8	165.094	NCI_6
cxcl8	154.468	NCI_6
cxcl8	152.462	NCI_6
cxcl8	150.473	NCI_6
cxcl8	143.146	NCI_6
cxcl8	139.507	NCI_6
cxcl8	147.914	NCI_6
cxcl8	137.647	NCI_6
cxcl8	155.861	NCI_6
cxcl8	122.879	NCI_6
cxcl8	147.583	NCI_6
cxcl8	137.28	NCI_6
cxcl8	147.147	NCI_6
cxcl8	87.9175	NCI_6
cxcl8	130.887	NCI_6
cxcl8	151.264	NCI_6
cxcl8	74.7177	NCI_6
cxcl8	101.156	NCI_6
cxcl8	110.258	NCI_6
cxcl8	82.9999	NCI_6
cxcl8	139.993	NCI_6
cxcl8	123.251	NCI_6
cxcl8	67.7128	NCI_6
cxcl8	91.6914	NCI_6
cxcl8	101.981	NCI_6
cxcl8	114.308	NCI_6
cxcl8	87.0191	NCI_6
cxcl8	152.624	NCI_6
cxcl8	147.561	NCI_6
cxcl8	120.906	NCI_6
cxcl8	99.6739	NCI_6
cxcl8	59.5441	NCI_6
cxcl8	108.425	NCI_6
cxcl8	142.089	NCI_6
cxcl8	132.667	NCI_6
cxcl8	74.6895	NCI_6
cxcl8	139.058	NCI_6
cxcl8	112.525	NCI_6
cxcl8	146.748	NCI_6
cxcl8	106.576	NCI_6
cxcl8	153.488	NCI_6
cxcl8	132.528	NCI_6
cxcl8	122.052	NCI_6
cxcl8	98.0486	NCI_6
cxcl8	89.2875	NCI_6
cxcl8	141.759	NCI_6
cxcl8	102.501	NCI_6
cxcl8	131.754	NCI_6
cxcl8	127.553	NCI_6
cxcl8	152.847	NCI_6
cxcl8	160.435	NCI_6
cxcl8	116.072	NCI_6
cxcl8	99.9389	NCI_6
cxcl8	92.1408	NCI_6
cxcl8	108.192	NCI_6
cxcl8	110.064	NCI_6
cxcl8	130.501	NCI_6
cxcl8	76.9273	NCI_6
cxcl8	67.8927	NCI_6
cxcl8	160.564	NCI_6
cxcl8	159.169	NCI_6
cxcl8	169.412	NCI_6
cxcl8	142.299	NCI_6
cxcl8	167.563	NCI_6
cxcl8	194.918	NCI_6
cxcl8	186.259	NCI_6
cxcl8	180.551	NCI_6
cxcl8	174.507	NCI_6
cxcl8	192.435	NCI_6
cxcl8	173.905	NCI_6
cxcl8	169.7	NCI_6
cxcl8	159.488	NCI_6
cxcl8	167.961	NCI_6
cxcl8	153.555	NCI_6
cxcl8	162.49	NCI_6
cxcl8	150.94	NCI_6
cxcl8	140.961	NCI_6
cxcl8	180.929	NCI_6
cxcl8	159.342	NCI_6
cxcl8	151.67	NCI_6
cxcl8	165.614	NCI_6
cxcl8	91.6666	NCI_6
cxcl8	84.5661	NCI_6
cxcl8	65.7924	NCI_6
cxcl8	71.389	NCI_6
cxcl8	73.1066	NCI_6
cxcl8	74.3378	NCI_6
cxcl8	83.9389	NCI_6
cxcl8	83.3096	NCI_6
cxcl8	81.9068	NCI_6
cxcl8	88.4507	NCI_6
cxcl8	77.9501	NCI_6
cxcl8	202.556	NCI_6
cxcl8	199.529	NCI_6
cxcl8	196.465	NCI_6
cxcl8	196.592	NCI_6
cxcl8	197.765	NCI_6
cxcl8	187.608	NCI_6
cxcl8	195.178	NCI_6
cxcl8	188.675	NCI_6
cxcl8	180.199	NCI_6
cxcl8	177.99	NCI_6
cxcl8	177.691	NCI_6
cxcl8	171.903	NCI_6
cxcl8	189.454	NCI_6
cxcl8	180.104	NCI_6
cxcl8	179.555	NCI_6
cxcl8	188.119	NCI_6
cxcl8	165.637	NCI_6
cxcl8	167.148	NCI_6
cxcl8	169.683	NCI_6
cxcl8	174.666	NCI_6
cxcl8	162.662	NCI_6
cxcl8	161.307	NCI_6
cxcl8	184.117	NCI_6
cxcl8	164.76	NCI_6
cxcl8	155.496	NCI_6
cxcl8	178.629	NCI_6
cxcl8	158.753	NCI_6
cxcl8	154.924	NCI_6
cxcl8	173.372	NCI_6
cxcl8	165.93	NCI_6
cxcl8	182.218	NCI_6
cxcl8	157.876	NCI_6
cxcl8	167.462	NCI_6
cxcl8	153.289	NCI_6
cxcl8	182.044	NCI_6
cxcl8	148.943	NCI_6
cxcl8	181.834	NCI_6
cxcl8	169.595	NCI_6
cxcl8	155.86	NCI_6
cxcl8	166.958	NCI_6
cxcl8	168.784	NCI_6
cxcl8	120.237	NCI_6
cxcl8	137.976	NCI_6
cxcl8	144.638	NCI_6
cxcl8	130.876	NCI_6
cxcl8	139.069	NCI_6
cxcl8	148.879	NCI_6
cxcl8	133.061	NCI_6
cxcl8	139.134	NCI_6
cxcl8	158.205	NCI_6
cxcl8	137.879	NCI_6
cxcl8	147.164	NCI_6
cxcl8	145.259	NCI_6
cxcl8	155.521	NCI_6
cxcl8	151.393	NCI_6
cxcl8	136.711	NCI_6
cxcl8	161.434	NCI_6
cxcl8	153.346	NCI_6
cxcl8	165.926	NCI_6
cxcl8	156.111	NCI_6
cxcl8	133.339	NCI_6
cxcl8	146.306	NCI_6
cxcl8	163.402	NCI_6
cxcl8	154.453	NCI_6
cxcl8	143.418	NCI_6
cxcl8	165.856	NCI_6
cxcl8	149.068	NCI_6
cxcl8	158.85	NCI_6
cxcl8	106.594	NCI_6
cxcl8	139.91	NCI_6
cxcl8	139.991	NCI_6
cxcl8	149.463	NCI_6
cxcl8	147.634	NCI_6
cxcl8	150.603	NCI_6
cxcl8	154.428	NCI_6
cxcl8	157.096	NCI_6
cxcl8	147.699	NCI_6
cxcl8	160.014	NCI_6
cxcl8	154.012	NCI_6
cxcl8	167.801	NCI_6
cxcl8	119.128	NCI_6
cxcl8	118.819	NCI_6
cxcl8	126.414	NCI_6
cxcl8	131.325	NCI_6
cxcl8	105.853	NCI_6
cxcl8	108.77	NCI_6
cxcl8	109.659	NCI_6
cxcl8	99.9612	NCI_6
cxcl8	114.109	NCI_6
cxcl8	103.135	NCI_6
cxcl8	114.153	NCI_6
cxcl8	118.528	NCI_6
cxcl8	407.344	NCI_6
cxcl8	395.037	NCI_6
cxcl8	403.144	NCI_6
cxcl8	387.762	NCI_6
cxcl8	407.522	NCI_6
cxcl8	392.983	NCI_6
cxcl8	389.487	NCI_6
cxcl8	395.758	NCI_6
cxcl8	404.798	NCI_6
cxcl8	397.195	NCI_6
cxcl8	382.888	NCI_6
cxcl8	396.677	NCI_6
cxcl8	385.77	NCI_6
cxcl8	389.299	NCI_6
cxcl8	390.173	NCI_6
cxcl8	390.257	NCI_6
cxcl8	385.513	NCI_6
cxcl8	380.751	NCI_6
cxcl8	384.846	NCI_6
cxcl8	376.317	NCI_6
cxcl8	107.911	NCI_6
cxcl8	75.8219	NCI_6
cxcl8	105.186	NCI_6
cxcl8	94.5168	NCI_6
cxcl8	115.859	NCI_6
cxcl8	85.5134	NCI_6
cxcl8	82.2042	NCI_6
cxcl8	109.533	NCI_6
cxcl8	103.852	NCI_6
cxcl8	92.5616	NCI_6
cxcl8	118.382	NCI_6
cxcl8	100.28	NCI_6
cxcl8	86.1323	NCI_6
cxcl8	113.863	NCI_6
cxcl8	125.218	NCI_6
cxcl8	123.83	NCI_6
cxcl8	131.703	NCI_6
cxcl8	135.082	NCI_6
cxcl8	138.579	NCI_6
cxcl8	143.17	NCI_6
cxcl8	149.377	NCI_6
cxcl8	136.083	NCI_6
cxcl8	144.49	NCI_6
cxcl8	159.5	NCI_6
cxcl8	176.835	NCI_6
cxcl8	180.798	NCI_6
cxcl8	185.653	NCI_6
cxcl8	201.711	NCI_6
cxcl8	193.517	NCI_6
cxcl8	181.808	NCI_6
cxcl8	201.625	NCI_6
cxcl8	170.196	NCI_6
cxcl8	174.825	NCI_6
cxcl8	162.629	NCI_6
cxcl8	169.557	NCI_6
cxcl8	196.024	NCI_6
cxcl8	189.082	NCI_6
cxcl8	182.924	NCI_6
cxcl8	175.985	NCI_6
cxcl8	167.003	NCI_6
cxcl8	194.401	NCI_6
cxcl8	177.343	NCI_6
cxcl8	186.207	NCI_6
cxcl8	172.423	NCI_6
cxcl8	194.691	NCI_6
cxcl8	191.537	NCI_6
cxcl8	189.068	NCI_6
cxcl8	175.827	NCI_6
cxcl8	173.878	NCI_6
cxcl8	165.119	NCI_6
cxcl8	181.623	NCI_6
cxcl8	193.311	NCI_6
cxcl8	187.927	NCI_6
cxcl8	181.776	NCI_6
cxcl8	172.052	NCI_6
cxcl8	157.953	NCI_6
cxcl8	198.486	NCI_6
cxcl8	209.893	NCI_6
cxcl8	197.25	NCI_6
cxcl8	200.109	NCI_6
cxcl8	237.008	NCI_6
cxcl8	228.612	NCI_6
cxcl8	230.604	NCI_6
cxcl8	220.453	NCI_6
cxcl8	222.333	NCI_6
cxcl8	214.754	NCI_6
cxcl8	218.219	NCI_6
cxcl8	210.268	NCI_6
cxcl8	211.671	NCI_6
cxcl8	208.15	NCI_6
cxcl8	207.262	NCI_6
cxcl8	204.691	NCI_6
cxcl8	207.947	NCI_6
cxcl8	200.477	NCI_6
cxcl8	201.072	NCI_6
cxcl8	154.668	NCI_6
cxcl8	153.31	NCI_6
cxcl8	161.664	NCI_6
cxcl8	171.933	NCI_6
cxcl8	141.537	NCI_6
cxcl8	144.98	NCI_6
cxcl8	144.096	NCI_6
cxcl8	160.58	NCI_6
cxcl8	135.567	NCI_6
cxcl8	174.072	NCI_6
cxcl8	151.062	NCI_6
cxcl8	143.269	NCI_6
cxcl8	141.137	NCI_6
cxcl8	128.528	NCI_6
cxcl8	132.345	NCI_6
cxcl8	147.357	NCI_6
cxcl8	143.521	NCI_6
cxcl8	156.615	NCI_6
cxcl8	156.89	NCI_6
cxcl8	117.315	NCI_6
cxcl8	133.519	NCI_6
cxcl8	167.753	NCI_6
cxcl8	150.198	NCI_6
cxcl8	115.037	NCI_6
cxcl8	155.635	NCI_6
cxcl8	117.724	NCI_6
cxcl8	112.007	NCI_6
cxcl8	123.744	NCI_6
cxcl8	108.923	NCI_6
cxcl8	130.165	NCI_6
cxcl8	99.8325	NCI_6
cxcl8	138.974	NCI_6
cxcl8	152.098	NCI_6
cxcl8	116.245	NCI_6
cxcl8	157.309	NCI_6
cxcl8	113.284	NCI_6
cxcl8	102.368	NCI_6
cxcl8	100.841	NCI_6
cxcl8	95.4615	NCI_6
cxcl8	132.045	NCI_6
cxcl8	148.101	NCI_6
cxcl8	121.367	NCI_6
cxcl8	137.294	NCI_6
cxcl8	90.5609	NCI_6
cxcl8	124.22	NCI_6
cxcl8	102.276	NCI_6
cxcl8	149.518	NCI_6
cxcl8	83.3716	NCI_6
cxcl8	126.943	NCI_6
cxcl8	144.443	NCI_6
cxcl8	143.813	NCI_6
cxcl8	112.365	NCI_6
cxcl8	139.497	NCI_6
cxcl8	174.938	NCI_6
cxcl8	179.862	NCI_6
cxcl8	185.049	NCI_6
cxcl8	191.836	NCI_6
cxcl8	182.689	NCI_6
cxcl8	182.464	NCI_6
cxcl8	166.647	NCI_6
cxcl8	169.296	NCI_6
cxcl8	161.897	NCI_6
cxcl8	163.111	NCI_6
cxcl8	199.521	NCI_6
cxcl8	195.856	NCI_6
cxcl8	131.72	NCI_6
cxcl8	168.561	NCI_6
cxcl8	139.977	NCI_6
cxcl8	182.778	NCI_6
cxcl8	187.393	NCI_6
cxcl8	149.248	NCI_6
cxcl8	39.3663	NCI_6
cxcl8	78.7263	NCI_6
cxcl8	82.7034	NCI_6
cxcl8	68.4331	NCI_6
cxcl8	77.1907	NCI_6
cxcl8	83.2713	NCI_6
cxcl8	71.894	NCI_6
cxcl8	86.894	NCI_6
cxcl8	78.6125	NCI_6
cxcl8	96.6789	NCI_6
cxcl8	77.0794	NCI_6
cxcl8	72.449	NCI_6
cxcl8	67.7957	NCI_6
cxcl8	88.1447	NCI_6
cxcl8	82.8327	NCI_6
cxcl8	65.6014	NCI_6
cxcl8	100.962	NCI_6
cxcl8	79.7552	NCI_6
cxcl8	56.079	NCI_6
cxcl8	90.1255	NCI_6
cxcl8	86.4629	NCI_6
cxcl8	78.2479	NCI_6
cxcl8	70.2139	NCI_6
cxcl8	64.6085	NCI_6
cxcl8	59.2499	NCI_6
cxcl8	215.736	NCI_6
cxcl8	201.974	NCI_6
cxcl8	217.169	NCI_6
cxcl8	208.246	NCI_6
cxcl8	217.491	NCI_6
cxcl8	196.534	NCI_6
cxcl8	190.971	NCI_6
cxcl8	212.064	NCI_6
cxcl8	197.694	NCI_6
cxcl8	204.873	NCI_6
cxcl8	188.74	NCI_6
cxcl8	181.675	NCI_6
cxcl8	221.765	NCI_6
cxcl8	208.137	NCI_6
cxcl8	214.539	NCI_6
cxcl8	189.978	NCI_6
cxcl8	199.243	NCI_6
cxcl8	192.908	NCI_6
cxcl8	182.822	NCI_6
cxcl8	185.01	NCI_6
cxcl8	192.431	NCI_6
cxcl8	201.647	NCI_6
cxcl8	207.055	NCI_6
cxcl8	229.357	NCI_6
cxcl8	192.758	NCI_6
cxcl8	199.335	NCI_6
cxcl8	234.719	NCI_6
cxcl8	226.622	NCI_6
cxcl8	215.285	NCI_6
cxcl8	46.6153	NCI_6
cxcl8	71.6648	NCI_6
cxcl8	65.0552	NCI_6
cxcl8	41.9272	NCI_6
cxcl8	58.5657	NCI_6
cxcl8	77.0485	NCI_6
cxcl8	50.7026	NCI_6
cxcl8	40.4265	NCI_6
cxcl8	56.4429	NCI_6
cxcl8	61.1404	NCI_6
cxcl8	50.1909	NCI_6
cxcl8	69.4819	NCI_6
cxcl8	44.2348	NCI_6
cxcl8	57.2171	NCI_6
cxcl8	49.5644	NCI_6
cxcl8	67.3662	NCI_6
cxcl8	60.6451	NCI_6
cxcl8	88.7104	NCI_6
cxcl8	82.3919	NCI_6
cxcl8	88.9279	NCI_6
cxcl8	79.6286	NCI_6
cxcl8	93.1925	NCI_6
cxcl8	83.4828	NCI_6
cxcl8	59.7151	NCI_6
cxcl8	97.1811	NCI_6
cxcl8	79.2994	NCI_6
cxcl8	66.5742	NCI_6
cxcl8	68.7724	NCI_6
cxcl8	91.799	NCI_6
cxcl8	79.886	NCI_6
cxcl8	97.5956	NCI_6
cxcl8	99.8647	NCI_6
cxcl8	95.4429	NCI_6
cxcl8	89.2919	NCI_6
cxcl8	84.4689	NCI_6
cxcl8	90.6547	NCI_6
cxcl8	77.6065	NCI_6
cxcl8	78.8939	NCI_6
cxcl8	75.9016	NCI_6
cxcl8	74.6184	NCI_6
cxcl8	74.771	NCI_6
cxcl8	67.3707	NCI_6
cxcl8	70.7004	NCI_6
cxcl8	66.2135	NCI_6
cxcl8	62.9567	NCI_6
cxcl8	67.5733	NCI_6
cxcl8	69.7046	NCI_6
cxcl8	63.1221	NCI_6
cxcl8	58.6271	NCI_6
cxcl8	53.4734	NCI_6
cxcl8	48.8561	NCI_6
cxcl8	51.229	NCI_6
cxcl8	51.5244	NCI_6
cxcl8	53.6672	NCI_6
cxcl8	48.1242	NCI_6
cxcl8	48.5296	NCI_6
cxcl8	41.583	NCI_6
cxcl8	45.4974	NCI_6
cxcl8	39.9516	NCI_6
cxcl8	34.7328	NCI_6
cxcl8	34.6631	NCI_6
cxcl8	81.5127	NCI_6
cxcl8	77.7381	NCI_6
cxcl8	96.6045	NCI_6
cxcl8	86.728	NCI_6
cxcl8	104.578	NCI_6
cxcl8	75.4677	NCI_6
cxcl8	80.7174	NCI_6
cxcl8	70.6145	NCI_6
cxcl8	76.7352	NCI_6
cxcl8	62.9486	NCI_6
cxcl8	70.7024	NCI_6
cxcl8	84.8721	NCI_6
cxcl8	61.9122	NCI_6
cxcl8	56.9917	NCI_6
cxcl8	55.4085	NCI_6
cxcl8	99.6908	NCI_6
cxcl8	63.7473	NCI_6
cxcl8	82.5596	NCI_6
cxcl8	55.6957	NCI_6
cxcl8	72.3054	NCI_6
cxcl8	61.1723	NCI_6
cxcl8	49.6374	NCI_6
cxcl8	55.1104	NCI_6
cxcl8	60.2849	NCI_6
cxcl8	49.4638	NCI_6
cxcl8	95.4508	NCI_6
cxcl8	68.8012	NCI_6
cxcl8	73.2171	NCI_6
cxcl8	82.3541	NCI_6
cxcl8	42.3544	NCI_6
cxcl8	52.6121	NCI_6
cxcl8	54.3631	NCI_6
cxcl8	75.1668	NCI_6
cxcl8	54.8422	NCI_6
cxcl8	47.2363	NCI_6
cxcl8	47.5656	NCI_6
cxcl8	39.8342	NCI_6
cxcl8	53.6864	NCI_6
cxcl8	98.8228	NCI_6
cxcl8	88.4445	NCI_6
cxcl8	88.1934	NCI_6
cxcl8	109.896	NCI_6
cxcl8	97.3528	NCI_6
cxcl8	92.857	NCI_6
cxcl8	109.878	NCI_6
cxcl8	51.5533	NCI_6
cxcl8	55.9393	NCI_6
cxcl8	66.4068	NCI_6
cxcl8	68.076	NCI_6
cxcl8	75.5977	NCI_6
cxcl8	91.3393	NCI_6
cxcl8	83.3129	NCI_6
cxcl8	83.951	NCI_6
cxcl8	76.7632	NCI_6
cxcl8	84.4729	NCI_6
cxcl8	99.784	NCI_6
cxcl8	92.2979	NCI_6
cxcl8	105.089	NCI_6
cxcl8	79.9897	NCI_6
cxcl8	101.148	NCI_6
cxcl8	89.5867	NCI_6
cxcl8	90.1696	NCI_6
cxcl8	98.3733	NCI_6
cxcl8	113.72	NCI_6
cxcl8	107.946	NCI_6
cxcl8	121.966	NCI_6
cxcl8	103.537	NCI_6
cxcl8	67.9383	NCI_6
cxcl8	60.4294	NCI_6
cxcl8	71.1262	NCI_6
cxcl8	69.8938	NCI_6
cxcl8	77.4408	NCI_6
cxcl8	76.1528	NCI_6
cxcl8	174.907	NCI_6
cxcl8	192.401	NCI_6
cxcl8	192.112	NCI_6
cxcl8	197.588	NCI_6
cxcl8	190.407	NCI_6
cxcl8	201.87	NCI_6
cxcl8	196.705	NCI_6
cxcl8	190.644	NCI_6
cxcl8	189.787	NCI_6
cxcl8	196.216	NCI_6
cxcl8	193.802	NCI_6
cxcl8	182.023	NCI_6
cxcl8	181.975	NCI_6
cxcl8	181.175	NCI_6
cxcl8	184.849	NCI_6
cxcl8	181.964	NCI_6
cxcl8	171.93	NCI_6
cxcl8	167.264	NCI_6
cxcl8	179.008	NCI_6
cxcl8	190.652	NCI_6
cxcl8	182.66	NCI_6
cxcl8	173.672	NCI_6
cxcl8	165.239	NCI_6
cxcl8	182.533	NCI_6
cxcl8	185.507	NCI_6
cxcl8	196.475	NCI_6
cxcl8	190.028	NCI_6
cxcl8	194.47	NCI_6
cxcl8	186.67	NCI_6
cxcl8	171.04	NCI_6
cxcl8	196.054	NCI_6
cxcl8	198.841	NCI_6
cxcl8	202.005	NCI_6
cxcl8	208.167	NCI_6
cxcl8	195.728	NCI_6
cxcl8	201.48	NCI_6
cxcl8	205.026	NCI_6
cxcl8	207.606	NCI_6
cxcl8	210.301	NCI_6
cxcl8	212.667	NCI_6
cxcl8	214.051	NCI_6
cxcl8	212.742	NCI_6
cxcl8	218.747	NCI_6
cxcl8	210.882	NCI_6
cxcl8	195.422	NCI_6
cxcl8	219.085	NCI_6
cxcl8	224.495	NCI_6
cxcl8	202.621	NCI_6
cxcl8	213.239	NCI_6
cxcl8	207.405	NCI_6
cxcl8	207.863	NCI_6
cxcl8	194.158	NCI_6
cxcl8	214.489	NCI_6
cxcl8	204.676	NCI_6
cxcl8	207.442	NCI_6
cxcl8	196.878	NCI_6
cxcl8	199.987	NCI_6
cxcl8	215.666	NCI_6
cxcl8	208.087	NCI_6
cxcl8	199.123	NCI_6
cxcl8	183.563	NCI_6
cxcl8	209.396	NCI_6
cxcl8	191.484	NCI_6
cxcl8	209.434	NCI_6
cxcl8	197.825	NCI_6
cxcl8	199.14	NCI_6
cxcl8	183.645	NCI_6
cxcl8	185.662	NCI_6
cxcl8	201.806	NCI_6
cxcl8	213.177	NCI_6
cxcl8	193.776	NCI_6
cxcl8	213.907	NCI_6
cxcl8	203.634	NCI_6
cxcl8	211.126	NCI_6
cxcl8	208.175	NCI_6
cxcl8	200.874	NCI_6
cxcl8	208.624	NCI_6
cxcl8	206.508	NCI_6
cxcl8	214.597	NCI_6
cxcl8	205.586	NCI_6
cxcl8	216.479	NCI_6
cxcl8	207.284	NCI_6
cxcl8	213.922	NCI_6
cxcl8	207.868	NCI_6
cxcl8	207.898	NCI_6
cxcl8	203.128	NCI_6
cxcl8	203.563	NCI_6
cxcl8	198.367	NCI_6
cxcl8	196.335	NCI_6
cxcl8	192.293	NCI_6
cxcl8	187.991	NCI_6
cxcl8	179.867	NCI_6
cxcl8	207.518	NCI_6
cxcl8	200.156	NCI_6
cxcl8	200.37	NCI_6
cxcl8	197.481	NCI_6
cxcl8	195.891	NCI_6
cxcl8	175.525	NCI_6
cxcl8	188.324	NCI_6
cxcl8	182.137	NCI_6
cxcl8	192.133	NCI_6
cxcl8	180.11	NCI_6
cxcl8	170.495	NCI_6
cxcl8	187.429	NCI_6
cxcl8	181.203	NCI_6
cxcl8	194.464	NCI_6
cxcl8	172.042	NCI_6
cxcl8	190.207	NCI_6
cxcl8	189.579	NCI_6
cxcl8	169.217	NCI_6
cxcl8	181.095	NCI_6
cxcl8	168.697	NCI_6
cxcl8	174.828	NCI_6
cxcl8	204.515	NCI_6
cxcl8	189.844	NCI_6
cxcl8	182.575	NCI_6
cxcl8	203.96	NCI_6
cxcl8	171.969	NCI_6
cxcl8	188.436	NCI_6
cxcl8	195.947	NCI_6
cxcl8	204.897	NCI_6
cxcl8	190.81	NCI_6
cxcl8	198.029	NCI_6
cxcl8	191.98	NCI_6
cxcl8	185.231	NCI_6
cxcl8	178.973	NCI_6
cxcl8	197.353	NCI_6
cxcl8	198.782	NCI_6
cxcl8	204.482	NCI_6
cxcl8	198.332	NCI_6
cxcl8	201.288	NCI_6
cxcl8	199.571	NCI_6
cxcl8	199.426	NCI_6
cxcl8	206.142	NCI_6
cxcl8	202.57	NCI_6
cxcl8	198.097	NCI_6
cxcl8	204.837	NCI_6
cxcl8	208.777	NCI_6
cxcl8	185.874	NCI_6
cxcl8	184.919	NCI_6
cxcl8	182.101	NCI_6
cxcl8	194.214	NCI_6
cxcl8	198.718	NCI_6
cxcl8	191.317	NCI_6
cxcl8	190.797	NCI_6
cxcl8	205.094	NCI_6
cxcl8	211.183	NCI_6
cxcl8	200.315	NCI_6
cxcl8	201.227	NCI_6
cxcl8	199.404	NCI_6
cxcl8	176.785	NCI_6
cxcl8	183.247	NCI_6
cxcl8	130.055	NCI_6
cxcl8	140.715	NCI_6
cxcl8	145.308	NCI_6
cxcl8	140.342	NCI_6
cxcl8	136.77	NCI_6
cxcl8	143.501	NCI_6
cxcl8	149.874	NCI_6
cxcl8	143.692	NCI_6
cxcl8	146.416	NCI_6
cxcl8	47.9246	NCI_6
cxcl8	210.713	NCI_6
cxcl8	203.473	NCI_6
cxcl8	210.735	NCI_6
cxcl8	204.222	NCI_6
cxcl8	217.08	NCI_6
cxcl8	209.494	NCI_6
cxcl8	225.517	NCI_6
cxcl8	217.757	NCI_6
cxcl8	221.526	NCI_6
cxcl8	230.657	NCI_6
cxcl8	237.472	NCI_6
cxcl8	228.535	NCI_6
cxcl8	236.456	NCI_6
cxcl8	247.533	NCI_6
cxcl8	260.768	NCI_6
cxcl8	155.816	NCI_6
cxcl8	152.526	NCI_6
cxcl8	146.491	NCI_6
cxcl8	155.97	NCI_6
cxcl8	164.461	NCI_6
cxcl8	161.807	NCI_6
cxcl8	151.853	NCI_6
cxcl8	161.442	NCI_6
cxcl8	167.518	NCI_6
cxcl8	163.904	NCI_6
cxcl8	174.385	NCI_6
cxcl8	174.768	NCI_6
cxcl8	176.66	NCI_6
cxcl8	167.777	NCI_6
cxcl8	182.579	NCI_6
cxcl8	162.166	NCI_6
cxcl8	168.185	NCI_6
cxcl8	190.646	NCI_6
cxcl8	181.667	NCI_6
cxcl8	174.416	NCI_6
cxcl8	189.534	NCI_6
cxcl8	182.579	NCI_6
cxcl8	168.936	NCI_6
cxcl8	54.3246	NCI_6
cxcl8	105.865	NCI_6
cxcl8	100.425	NCI_6
cxcl8	92.3306	NCI_6
cxcl8	51.7375	NCI_6
cxcl8	49.7065	NCI_6
cxcl8	55.5311	NCI_6
cxcl8	59.2046	NCI_6
cxcl8	63.8491	NCI_6
cxcl8	45.6722	NCI_6
cxcl8	46.809	NCI_6
cxcl8	44.4149	NCI_6
cxcl8	52.8067	NCI_6
cxcl8	55.6739	NCI_6
cxcl8	63.1964	NCI_6
cxcl8	81.2141	NCI_6
cxcl8	109.018	NCI_6
cxcl8	97.9208	NCI_6
cxcl8	95.4595	NCI_6
cxcl8	78.7495	NCI_6
cxcl8	103.686	NCI_6
cxcl8	88.798	NCI_6
cxcl8	119.635	NCI_6
cxcl8	107.564	NCI_6
cxcl8	114.255	NCI_6
cxcl8	95.4423	NCI_6
cxcl8	103.872	NCI_6
cxcl8	88.2319	NCI_6
cxcl8	113.204	NCI_6
cxcl8	95.6165	NCI_6
cxcl8	100.846	NCI_6
cxcl8	104.874	NCI_6
cxcl8	88.7445	NCI_6
cxcl8	92.2388	NCI_6
cxcl8	106.599	NCI_6
cxcl8	93.6342	NCI_6
cxcl8	94.794	NCI_6
cxcl8	91.145	NCI_6
cxcl8	101.693	NCI_6
cxcl8	85.3854	NCI_6
cxcl8	94.2115	NCI_6
cxcl8	95.9771	NCI_6
cxcl8	85.1974	NCI_6
cxcl8	81.6838	NCI_6
cxcl8	95.7345	NCI_6
cxcl8	85.0883	NCI_6
cxcl8	78.2559	NCI_6
cxcl8	93.6813	NCI_6
cxcl8	87.3447	NCI_6
cxcl8	83.0854	NCI_6
cxcl8	74.6934	NCI_6
cxcl8	85.9673	NCI_6
cxcl8	75.9067	NCI_6
cxcl8	77.2697	NCI_6
cxcl8	72.7255	NCI_6
cxcl8	78.5611	NCI_6
cxcl8	69.5113	NCI_6
cxcl8	78.266	NCI_6
cxcl8	68.5779	NCI_6
cxcl8	65.8096	NCI_6
cxcl8	69.8389	NCI_6
cxcl8	72.9218	NCI_6
cxcl8	59.3976	NCI_6
cxcl8	62.073	NCI_6
cxcl8	71.1501	NCI_6
cxcl8	61.8394	NCI_6
cxcl8	56.9372	NCI_6
cxcl8	66.0556	NCI_6
cxcl8	64.3323	NCI_6
cxcl8	53.2327	NCI_6
cxcl8	55.6386	NCI_6
cxcl8	49.0633	NCI_6
cxcl8	59.3461	NCI_6
cxcl8	63.4968	NCI_6
cxcl8	90.0371	NCI_6
cxcl8	94.1754	NCI_6
cxcl8	94.7144	NCI_6
cxcl8	92.4231	NCI_6
cxcl8	87.2459	NCI_6
cxcl8	101.708	NCI_6
cxcl8	96.077	NCI_6
cxcl8	85.6214	NCI_6
cxcl8	89.6374	NCI_6
cxcl8	109.687	NCI_6
cxcl8	78.1951	NCI_6
cxcl8	96.5481	NCI_6
cxcl8	83.164	NCI_6
cxcl8	83.0066	NCI_6
cxcl8	100.305	NCI_6
cxcl8	88.1384	NCI_6
cxcl8	75.6483	NCI_6
cxcl8	101.287	NCI_6
cxcl8	93.2828	NCI_6
cxcl8	71.0188	NCI_6
cxcl8	80.4907	NCI_6
cxcl8	72.0416	NCI_6
cxcl8	105.208	NCI_6
cxcl8	97.7207	NCI_6
cxcl8	89.9918	NCI_6
cxcl8	96.6668	NCI_6
cxcl8	103.704	NCI_6
cxcl8	85.3191	NCI_6
cxcl8	77.4562	NCI_6
cxcl8	92.7966	NCI_6
cxcl8	89.0492	NCI_6
cxcl8	104.874	NCI_6
cxcl8	70.9747	NCI_6
cxcl8	89.4921	NCI_6
cxcl8	112.421	NCI_6
cxcl8	74.9761	NCI_6
cxcl8	84.0741	NCI_6
cxcl8	99.4382	NCI_6
cxcl8	111.364	NCI_6
cxcl8	76.2496	NCI_6
cxcl8	103.332	NCI_6
cxcl8	70.1535	NCI_6
cxcl8	114.506	NCI_6
cxcl8	83.9793	NCI_6
cxcl8	96.939	NCI_6
cxcl8	90.4907	NCI_6
cxcl8	96.0109	NCI_6
cxcl8	115.073	NCI_6
cxcl8	91.3226	NCI_6
cxcl8	100.847	NCI_6
cxcl8	102.211	NCI_6
cxcl8	111.144	NCI_6
cxcl8	127.601	NCI_6
cxcl8	93.3092	NCI_6
cxcl8	120.496	NCI_6
cxcl8	104.608	NCI_6
cxcl8	124.923	NCI_6
cxcl8	118.614	NCI_6
cxcl8	133.224	NCI_6
cxcl8	102.596	NCI_6
cxcl8	140.432	NCI_6
cxcl8	112.216	NCI_6
cxcl8	132.743	NCI_6
cxcl8	117.666	NCI_6
cxcl8	127.154	NCI_6
cxcl8	141.032	NCI_6
cxcl8	143.285	NCI_6
cxcl8	117.246	NCI_6
cxcl8	127.164	NCI_6
cxcl8	136.245	NCI_6
cxcl8	129.406	NCI_6
cxcl8	147.357	NCI_6
cxcl8	159.158	NCI_6
cxcl8	142.196	NCI_6
cxcl8	158.492	NCI_6
cxcl8	152.406	NCI_6
cxcl8	148.219	NCI_6
cxcl8	159.889	NCI_6
cxcl8	137.015	NCI_6
cxcl8	169.219	NCI_6
cxcl8	141.018	NCI_6
cxcl8	28.9884	NCI_6
cxcl8	38.9802	NCI_6
cxcl8	34.6862	NCI_6
cxcl8	42.2214	NCI_6
cxcl8	157.335	NCI_6
cxcl8	163.841	NCI_6
cxcl8	142.119	NCI_6
cxcl8	146.836	NCI_6
cxcl8	148.752	NCI_6
cxcl8	150.617	NCI_6
cxcl8	136.937	NCI_6
cxcl8	117.679	NCI_6
cxcl8	142.552	NCI_6
cxcl8	153.104	NCI_6
cxcl8	121.16	NCI_6
cxcl8	149.186	NCI_6
cxcl8	144.574	NCI_6
cxcl8	202.791	NCI_6
cxcl8	178.573	NCI_6
cxcl8	170.07	NCI_6
cxcl8	163.707	NCI_6
cxcl8	176.832	NCI_6
cxcl8	174.809	NCI_6
cxcl8	175.375	NCI_6
cxcl8	165.308	NCI_6
cxcl8	153.467	NCI_6
cxcl8	158.134	NCI_6
cxcl8	152.76	NCI_6
cxcl8	120.721	NCI_6
cxcl8	127.944	NCI_6
cxcl8	111.931	NCI_6
cxcl8	118.897	NCI_6
[truncated: 163,850 more rows]

## Sheet: FigureS14gh
3 independent biologic experiments - UMSCC-152 (Fig. S14g)
Values shown are percent reduction in impedance value relative to UMSCC-104 cells without T cells
Normoxia	Hypoxia
88	54
84	58
90	62
Representative data from 1 UMSCC-152 impedance experiment (Fig. S14h)
Values shown are raw impedance measurements normalized to 1 at the time of T cell addition
Hours	Control (no T)	Hypoxia (no T)	Normoxia 5:1	Hypoxia 5:1	Normoxia 1:1	Hypoxia 1:1	Triton
0	1	1	1	1	1	1	1
4	1.2	1.2	0.2	0.5	0.5	0.8	0.05
8	1.5	1.45	0.05	0.3	0.25	0.75	0.05
12	1.9	1.8	0.05	0.25	0.15	0.8	0.05
16	2.2	2.1	0.05	0.2	0.2	0.9	0.05
20	2.45	2.3	0.05	0.1	0.25	1.1	0.05
24	2.6	2.5	0.05	0.05	0.35	1.3	0.05

[truncated: 6 more sheets: FigureS14i, FigureS15d, FigureS15e, FigureS15f, FigureS15g, FigureS15i]
